# Supplementary material for: Aligning the Global Delta Risk Index with SDG and SFDRR global frameworks to assess risk to socio-ecological systems in river deltas
Source: Sustain Sci. 2023 Mar 3:1–21. Online ahead of print. doi: 10.1007/s11625-023-01295-3 (PMC9982774; doi:10.1007/s11625-023-01295-3)
Supplement: Supplementary file 3 — S4. Detailed list of indicators: Excel file with details of the GDRI’s components, sub-components with description, categories and indicators (XLSX 480 KB) [file 11625_2023_1295_MOESM3_ESM.xlsx]

## Sheet: All Indicators
code GDRI	Code SDG	Sendai framework indicators	Category	sub-category	Indicator Name	Scale/units	provider	source	Link for download	quality/pbm	Relevancy	Comments	computation
A_ECO_REM	17.3.2		Coping and Adaptation capacities	Economy	17.3.2: Volume of remittances (in United States dollars) as a proportion of total GDP (possible proxy if local-level data unavailable)/Percentage of households receiving remittances (%)	Commune, village					17.3 Mobilize additional financial resources for developing countries from multiple sources 17.3.2 Volume of remittances (in United States dollars) as a proportion of total GDP	10.c By 2030, reduce to less than 3 per cent the transaction costs of migrant remittances and eliminate remittance corridors with costs higher than 5 per cent/ 10.c.1 Remittance costs as a proportion of the amount remitted
A_GOV4	10.b.1, 10.c.1, 13.1		Coping and Adaptation capacities	Funds	Foreign Direct Investment (FDI) Proxy: Net inflow in US$ (% of GDP)/ 10.b.1: Total resource flows for development, by recipient and donor countries and type of flow (e.g. official development assistance, foreign direct investment and other flows)	Commune, village		http://data.worldbank.org source: worldbank	http://data.worldbank.org		Foreign direct investment (FDI) – in short, the allocation of capital by individuals or companies based in one nation into businesses in another nation – is the “largest form of private capital flow to developing countries” (Kreimer et al., 2003). Foreign capital inflow has been associated with GDP growth in developing countries (94). In this sense, the amount of FDI received by a country can be …	The World Bank measures the FDI in a country by calculating the net inflows of investment (new investment inflows less disinvestment) this country received from foreign investors in relation to its GDP. Such measurement criteria was also adopted in this assessment. An advantage of the indicator is the vast availability of data, which is published annually by The Word Bank. Nevertheless, the “data…
C_AGRI_251	2.5.1		Coping and Adaptation capacities	Agriculture	2.5.1 Number of plant and animal genetic resources for food and agriculture secured in either medium- or long-term conservation facilities/ Percentage of farmers who use different crop varieties (%)		FAO, CBD, IUCN, CBD	2.5.1 - SDG Indicators Global Database WIEWS | World Information and Early Warning System on Plant Genetic Resources for Food and Agriculture FAOSTAT - SDG Indicators	https://www.fao.org/wiews/data/ex-situ-sdg-251/overview/en/		Indicator 2.5.1.a - Number of plant genetic resources for food and agriculture secured in medium or long term conservation facilities The conservation of plant genetic resources for food and agriculture in medium or long term conservation facilities (ex situ in genebanks) represents the most trusted means of conserving genetic resources worldwide. This indicator will measure progress towards targ…	2.5 By 2020, maintain the genetic diversity of seeds, cultivated plants and farmed and domesticated animals and their related wild species, including through soundly managed and diversified seed and plant banks at the national, regional and international levels, and promote access to and fair and equitable sharing of benefits arising from the utilization of genetic resources an+A37d associated tr…	The conservation of plant genetic diversity plays a crucial role in food security as recognized by the Second Global Plan of Action for Plant Genetic Resources for Food and Agriculture, and the Sustainable Development Goal 2, Zero Hunger, under its Target 2.5. WIEWS provides access to official data on the implementation of the Second Global Plan of Action for Plant Genetic Resources for Food and …
C_AGRI_252	2.5.2		Coping and Adaptation capacities	Agriculture	2.5.2 Proportion of local breeds classified as being at risk, not at risk or at unknown level of risk of extinction		FAO, CBD, IUCN, CBD	https://unstats.un.org/sdgs/indicators/database/?indicator=2.5.2	https://www.fao.org/sustainable-development-goals/indicators/252/en/		Indicator 2.5.2 - Proportion of local breeds classified as being at risk of extinction The indicator presents the percentage of local livestock breeds among local breeds with known risk status classified as being at risk of extinctions at a certain moment in time, as well as the trends for this percentage. The indicator will measure progress towards SDG Target 2.5.	2.5 By 2020, maintain the genetic diversity of seeds, cultivated plants and farmed and domesticated animals and their related wild species, including through soundly managed and diversified seed and plant banks at the national, regional and international levels, and promote access to and fair and equitable sharing of benefits arising from the utilization of genetic resources an+A37d associated tr…
C_AGRI_2a	2.a		Coping and Adaptation capacities	Agricultural production	2.a Investments in sustainable agricultural solutions			https://www.fao.org/sustainable-development-goals/indicators/2a1/en/	https://unstats.un.org/sdgs/dataportal		Indicator 2.a.1 - The agriculture orientation index for government expenditures The Agriculture Orientation Index (AOI) for Government Expenditures is defined as the Agriculture Share of Government Expenditures, divided by the Agriculture Share of GDP, where Agriculture refers to the agriculture, forestry, fishing and hunting sector. The measure is a currency-free index, calculated as the ratio o…	2.a Increase investment, including through enhanced international cooperation, in rural infrastructure, agricultural research and extension services, technology development and plant and livestock gene banks in order to enhance agricultural productive capacity in developing countries, in particular least developed countries
C_AGRI5_241	2.4.1	C1	Coping and Adaptation capacities	Agriculture	2.4.1 Proportion of agricultural area under productive and sustainable agriculture	Commune, village	FAO	https://www.fao.org/sustainable-development-goals/indicators/241/en/	This dataset must be based on a local household survey / Here are guidance for the survey: https://www.fao.org/3/ca7399en/ca7399en.pdf Methodological note for SDG Indicator 2.4.1 (last updated July 2020): https://www.fao.org/3/ca7154en/ca7154en.pdf	need HH survey	Indicator 2.4.1 - Proportion of agricultural area under productive and sustainable agriculture The area under productive and sustainable agriculture captures the three dimensions of sustainable production: environmental, economic and social. The measurement instrument - farm surveys - will give countries the flexibility to identify priorities and challenges within the three dimensions of sustaina…	2.4 By 2030, ensure sustainable food production systems and implement resilient agricultural practices that increase productivity and production, that help maintain ecosystems, that strengthen capacity for adaptation to climate change, extreme weather, drought, flooding and other disasters and that progressively improve land and soil quality /// Indicator 2.4.1 reflects the multiple dimensions of…
C_EDU1	4.4.1		Coping and Adaptation capacities	Education	4.4.1 Proportion of youth and adults with information and communications technology (ICT) skills, by type of skill						4.4 By 2030, substantially increase the number of youth and adults who have relevant skills, including technical and vocational skills, for employment, decent jobs and entrepreneurship
C_EDU2	4.3.1		Coping and Adaptation capacities	Education	4.3.1 Participation rate of youth and adults in formal and non-formal education and training in the previous 12 months, by sex/ Highest level of education (years)	Commune, village		ipums census http://www.bbs.gov.bd http://www.censusindia.gov.in https://www.gso.gov.vn
C_EDUC3			Coping and Adaptation capacities	Education	Endangered languages						Many of the world’s languages face serious risk of extinction. Efforts to prevent this cultural loss are severely constrained by a poor understanding of the geo-graphical patterns and drivers of extinction risk. We quantify the globaldistribution of language extinction risk—represented by small range andspeaker population sizes and rapid declines in the number of speakers—andidentify the underlyi…	Amano, T., B. Sandel, H. Eager, E. Bulteau, J.-C. Svenning, B. Dalsgaard, C. Rahbek, R. G. Davies, and W. J. Sutherland. 2014. Global distribution and drivers of language extinction risk. Proceedings of the Royal Society B: Biological Sciences 281(1793):20141574.
C_EWS_G4		G-4	Coping and Adaptation capacities	Information and Early warning	Percentage of local governments having a plan to act on early warnings
C_EWS1	9.c.1		Coping and Adaptation capacities	Information and Early warning	Indicator 9.c.1: Proportion of population covered by a mobile network, by technology (internet, comms)/ Percentage of households without access to information (%) Radio, TV, phone, internet Proxy: Percentage of households without access to internet (%) (Digital divide)	Commune, village	ipums census http://www.bbs.gov.bd http://www.censusindia.gov.in https://www.gso.gov.vn				The level of access to information of a population can largely influence its capacities to anticipate and cope with impacts of natural hazards. People deprived of communication devices or sources such as radio, television, telephone and internet may not be reached by early warnings or miss important recovery information. As a consequence, they might be unable to either prepare responses or leave …	Information can be provided by a great variety of means and is captured and assimilated differently by each individual. For this reason, the lack of access to devices that deliver information – rather than the lack access to information itself – was used as a proxy for this indicator. Being commonly used to communicate warnings, radio and television were the devices selected. Data on the ownershi…
C_EWS2	13.1, 13.2, 13.3	G-1, G-2, G-3	Coping and Adaptation capacities	Information and Early warning	Early warning system/G-1 Multi-hazard early-warning systems/ G-2 Multi-hazard monitoring and forecasting system/ G-3 Number of people per 100.000 covered by early warning information through local governments of through national dissemination mechanisms (% of population covered) / Existence of early warning systems (EWS)/ Level of progress in EWS according to UNISDR/	Commune, village	UNISDR	http://www.preventionweb.net			Early warning systems (EWSs) comprise “an interrelated set of hazard warning, risk assessment, communication and preparedness activities”, aiming to enable those (potentially) affected by extreme natural events to “take timely action to reduce their risks”. Risk knowledge, monitoring and forecasting, response capacity building, and warning communication are the core elements of EWSs (IFRC, 2013).…	The “level of progress in early warning systems” was adopted as a proxy for this indicator. It is periodically measured by the United Nations Office for Disaster Risk Reduction (UNISDR) on a scale ranging from 1 to 4, with values increasing according to the progress achieved by a country within a determined period of time (4 = higher progress). Results are presented in the publication “National p…
C_EWS3			Coping and Adaptation capacities	Information and Early warning	Percentage of households that attended disaster prepardness training/programm before/after disaster (%)	Commune, village
C_GOV_12.a.1	12.a.1		Coping and Adaptation capacities	Funds	12.a.1 Amount of support to developing countries on research and development for sustainable consumption and production and environmentally sound technologies						12.a Support developing countries to strengthen their scientific and technological capacity to move towards more sustainable patterns of consumption and production
C_GOV_1312	11.b.1, 13.1.2, 1.5.3	E1	Coping and Adaptation capacities	DRR	11.b.1, 13.1.2, 1.5.3: Number of countries that adopt and implement national disaster risk reduction strategies in line with the Sendai Framework for Disaster Risk Reduction 2015–2030						11.b By 2020, substantially increase the number of cities and human settlements adopting and implementing integrated policies and plans towards inclusion, resource efficiency, mitigation and adaptation to climate change, resilience to disasters, and develop and implement, in line with the Sendai Framework for Disaster Risk Reduction 2015-2030, holistic disaster risk management at all levels/ SDG …	SDG 11- 11.b.1 Number of countries that adopt and implement national disaster risk reduction strategies in line with the Sendai Framework for Disaster Risk Reduction 2015–2030 - 11.b By 2020, substantially increase the number of cities and human settlements adopting and implementing integrated policies and plans towards inclusion, resource efficiency, mitigation and adaptation to climate change, …
C_GOV_17.7.1	17.7.1		Coping and Adaptation capacities	Funds	17.7.1 Total amount of approved funding for developing countries to promote the development, transfer, dissemination and diffusion of environmentally sound technologies
C_GOV_651	6.5.1	D	Coping and Adaptation capacities	Water services management	6.5.1 Degree of integrated water resources management implementation (0–100)						6.5 By 2030, implement integrated water resources management at all levels, including through transboundary cooperation as appropriate
C_GOV_F1	17.2.1	F_1	Coping and Adaptation capacities	Funds	F_1: Total official international support, (official development assistance (ODA) plus other official flows), for national disaster risk reduction actions. 17.2.1 Net official development assistance, total and to least developed countries, as a proportion of the Organization for Economic Cooperation and Development (OECD) Development Assistance Committee donors’ gross national income (GNI)
C_GOV_F4	17.7.1	F_4	Coping and Adaptation capacities	Funds	F_4: Total official international support (ODA plus other official flows) for the transfer and exchange of disaster risk reduction-related technology. 17.7.1 Total amount of approved funding for developing countries to promote the development, transfer, dissemination and diffusion of environmentally sound technologies
C_GOV_F5	17.6.1	F_5	Coping and Adaptation capacities	Cooperation	17.6.1 Number of science and/or technology cooperation agreements and programmes between countries, by type of cooperation/ Number of international, regional and bilateral programmes and initiatives for the transfer and exchange of science, technology and innovation in disaster risk reduction for developing countries
C_GOV1	16.5.1		Coping and Adaptation capacities	Governance	16.5.1: Proportion of persons who had at least one contact with a public official and who paid a bribe to a public official, or were asked for a bribe by those public officials, during the previous 12 months, Indicator 16.5.2: Proportion of businesses that had at least one contact with a public official and that paid a bribe to a public official, or were asked for a bribe by those public official…	Commune, village		http://www.transparency.org		national?	The term “governance” refers to decision-making and implementation processes regarding public duties and resources. Before, during and in the aftermath of a disaster, these processes might play an important role in the preparedness, coping capacity and recovery of affected populations. Governmental agencies are often in charge of disaster management activities, including preparedness as well as t…	Governance, as a comprehensive and complex concept, is difficult to be objectively measured both qualitatively and quantitatively. The Corruption Perception Index (CPI), used as a proxy indicator here, assesses the level of trust international institutions and local representatives have in national governments, partially reflecting their perception regarding the quality of governance (Transparenc…
C_GOV2	1.4.1		Coping and Adaptation capacities	DRR	1.4.1 Proportion of population living in households with access to basic services/ Availability of emergency services (N/S) Access to emergency services: hospitals, fire brigades, police stations Density of emergency services: hospitals, fire brigades, police stations per 100,000 inhabitants / Density of emergency/	Commune, village	OSM	OpenStreetMap at http://www.openstreetmap.org			During and in the aftermath of a disaster, the provision of emergency assistance to the affected populations is crucial. Medical care, rescue actions, law enforcement and protection services can help alleviate suffering and save lives. For this reason, the easy and rapid access to sufficient and adequate medical facilities, as well as the proximity to fire brigades and police stations increases p…	This indicator measures the availability of infrastructures and services to provide assistance per 100,000 people. For this purpose, the density of facilities that play a key role in disaster management - namely hospitals, fire brigades and police stations - is assessed and standardized by population. The values allow a good estimate and might be comparable across countries. For a more detailed a…
C_GOV3			Coping and Adaptation capacities	Food	No national food reserves available (binary)	Commune, village	World Bank Canadian Foodgrains Bank Center for Agricultural Policy, Vietnam	No national food reserves available (binary) http://projects.worldbank.org/ http://www.foodgrainsbank.ca		national?	Natural hazards are often followed by a deterioration of food security in exposed areas, as well as in non-exposed areas they supply. Different dimensions of food security can be affected. For instance, crop losses due to droughts will likely translate into decreases in quantity and variety of food available. Floods, in turn, can hamper physical access to food markets and products. Finally, the p…	This indicator accounts for the lack of food reserves in the countries assessed. This information gives an insight into the lacking capacity of the government to support populations affected by hazards by preventing the degradation of food security. As the size of food reserves are not evaluated, comparisons between countries must be done with caution. Other factors, such as the adequacy of manag…
C_GOV5	13.1.3, 1.5.4, 11.b.2	E2 -D	Coping and Adaptation capacities	DRR	13.1.3, 13.1.3, 1.5.4, 11.b.2: Proportion of local governments that adopt and implement local disaster risk reduction strategies in line with national disaster risk reduction strategies/						1.5.4 Proportion of local governments that adopt and implement local disaster risk reduction strategies in line with national disaster risk reduction strategies/ 11.b.2 Proportion of local governments that adopt and implement local disaster risk reduction strategies in line with national disaster risk reduction strategies/	This indicator is addressed in 3 different SDG : SDG 1 / SDG 11/ SDG 13 : SDG1 - End poverty in all its forms everywhere; SDG 11. Make cities and human settlements inclusive, safe, resilient and sustainableTake urgent action to combat climate change and its impacts[a] and SDG 13: Take uragent action to comabt climate change and its impacts - Climate change- 13.1 Strengthen resilience and adaptive…
C_GOV6		F_1	Coping and Adaptation capacities	Funds	Donor aid for adaptation/ Density of aid projects (governance, DRM) in the past 10 years per km2	Commune, village		http://aiddata.org/gis	http://aiddata.org/gis		The magnitude of disaster-related human and material losses in the world have been increasing in the last decades (IPCC, 2012). Developing countries are, due to both climatic and socio-economic aspects, disproportionally affected. At the same time, these countries usually count on limited resources to invest in disaster prevention, mitigation and adaptation. External aid can have an important rol…	In this assessment, the density of adaptation projects implemented in the study areas in a period of 10 years was used as a proxy for the measurement of donor aid for adaptation. Here the density of aid projects in the fields of “democracy and governance” and “disaster & humanitarian” was calculated as a proxy.
C_HEA_381	3.8.1		Coping and Adaptation capacities	Health services	3.8.1 Coverage of essential health services (defined as the average coverage of essential services based on tracer interventions that include reproductive, maternal, newborn and child health, infectious diseases, non-communicable diseases and service capacity and access, among the general and the most disadvantaged population)						3.8 Achieve universal health coverage, including financial risk protection, access to quality essential health-care services and access to safe, effective, quality and affordable essential medicines and vaccines for all
C_HEA_3d1	3.d.1	E, F, G	Coping and Adaptation capacities	Health services	3.d.1 International Health Regulations (IHR) capacity and health emergency preparedness						3.d Strengthen the capacity of all countries, in particular developing countries, for early warning, risk reduction and management of national and global health risks
C_HEA1			Coping and Adaptation capacities	Health services	Number of hospital beds per 1,000 inhabitants - Proxy: Number of doctors per 1000 inhabitants; access to hospitals (travel time); number of hospitals per 1,000 people	Commune, village	Bangladesh Bureau of Statistics (BBS) Government of India General Statistics Office of Vietnam (GSO)		http://www.bbs.gov.bd http://www.wbhealth.gov.in https://www.gso.gov.vn		Disasters can have serious impacts on the health conditions of exposed populations. Sudden shocks such as floods and cyclones are often associated with injuries and deaths, while droughts, salinity intrusion and other slow on-set events can gradually undermine people’s nourishment and wellness. Furthermore, hazards often contribute to the outbreak of communicable diseases, especially when combine…	This indicator allows an estimation of the capacity of the healthcare infrastructure of a certain area to provide assistance for people exposed to hazards. For this purpose, the density of hospital beds in proportion to the inhabitants served by the facilities. The values are based on largely available data and comparable both nationally and internationally. The general assumption is that, in reg…
C_HEA3	1.a.2		Coping and Adaptation capacities	Health services	Public health expenditure (% of GDP) Indicator / 1.a.2: Proportion of total government spending on essential services (education, health and social protection)	Commune, village	World bank	http://data.worldbank.org/ source: worldbank		national?	The share of economic resources that a national government allocates to healthcare services and facilities can be used as an indicator for the dimension and quality of the country’s health system. Medical attention constitutes an important source of relief in the aftermath of disasters, when injuries and diseases are often among the most acute and debilitating problems faced by affected populatio…	Public health expenditure was measured in this assessment based on the percentage of the GDP a country allocates to healthcare. The values include expenditures aiming and “health maintenance, restoration or enhancement” and directed to services, infrastructure or households (in the form of refund for medical care costs). The adoption of relative (percentage) instead of absolute values allows the …
C_HEA4	3.8.2		Coping and Adaptation capacities	Health services	3.8.2: Proportion of population with large household expenditures on health as a share of total household expenditure or income//// Private health expenditure (%of GDP)	Commune, village	World bank	http://data.worldbank.org/		national?	Healthcare is an important source of post-disaster relief. The level of private expenditure on this sector is often an inverse reflection of the quality of the public health system of a country or region. When the infrastructure and medical services provided by the State are insufficient, inadequate, unreliable or inaccessible, those who have the necessary financial means tend to resort to the pr…	This indicator allows an analysis of the relative magnitude of a country’s private healthcare system by comparing expenditures on this system with the national GDP. The values are used in the assessment of coping capacities as a measure of people’s possibility of receiving medical assistance even when not properly served by the public healthcare system. The use of a relative measuring unit (perce…
C_IIR1			Coping and Adaptation capacities	Economy	Percentage of GDP spent on innovation and research (%)	Commune, village		http://data.uis.unesco.org
C_INF2			Coping and Adaptation capacities	Infrastructures	Area protected by structural measures (sea dykes, dams, flood protection, sluice-gates, sea defense) (%)	Commune, village	Google earth	Google earth			**As with emergency services, this level of structural deteail missing from SDGs, AND Sendai
C_INF3			Coping and Adaptation capacities	Infrastructures	Monitoring of damage to existing defence structures (i.e. cracks) (N/S)	Commune, village	Google earth				**As with emergency services, this level of structural deteail missing from SDGs, AND Sendai
C_INF4			Coping and Adaptation capacities	Infrastructures	Capacity of engineered structures to prevent flooding (% of area protected)	Commune, village	Google earth				**As with emergency services, this level of structural deteail missing from SDGs, AND Sendai
C_INF5			Coping and Adaptation capacities	Infrastructures	Policies for coastal protection
C_INF9			Coping and Adaptation capacities	Infrastructures	Protection of land with embankment (length and localisation)	Commune, village	Google earth				**As with emergency services, this level of structural deteail missing from SDGs, AND Sendai
C_INS1			Coping and Adaptation capacities	Insurance	Percentage of households with insurance – excluding health insurance Proxy: Microinsurance penetration (%)	Commune, village		http://www.worldmapofmicroinsurance.org	**As with emergency services, this level of structural deteail missing from SDGs, AND Sendai		Insurances are risk-sharing mechanisms that, by covering material and financial losses, provide economic protection to holders and their families. Disasters often result on the damage or destruction of houses, vehicles and other assets. Meanwhile, the events tend to put a strain on victims’ economic resources by, for example, generating the need for unexpected expenditures (e.g. healthcare) and c…	Microinsurance is a modality of insurance focused on the protection of low-income people. “Microinsurance penetration”, used in this assessment as a proxy for the “percentage of households without insurance”, refers to the ratio of the total value of all microinsurance premiums in a country to the national GDP. As the poor populations are often the most exposed and susceptible to harm from natura…
C_MAR1	2.1/3		Coping and Adaptation capacities	Food	Percentage of population with access to rural markets (%)	Commune, village					Target 2.1: By 2030, end hunger and ensure access by all people, in particular the poor and people in vulnerable situations, including infants, to safe, nutritious and sufficient food all year round; Target 2.3: By 2030, double the agricultural productivity and incomes of small-scale food producers, in particular women, indigenous peoples, family farmers, pastoralists and fishers, including throu…
C_SAV1			Coping and Adaptation capacities	Financial means	Percentage of households without gross savings (%)	Commune, village		http://datatopics.worldbank.org			Natural hazards commonly lead to material and economic losses for those residing in affected areas (e.g. residents, workers, property owners). Examples of material losses are damages to houses, vehicles, crops and animals. Economic losses and their drivers include interruption of labor activities (e.g. commerce and tourism), decline in the value of real estate, and increase in prices of basic goo…	The percentage of population who has not saved any money in the year previous to the assessment is a proxy measure for the percentage of households without gross savings. Only formal savings – those kept in a bank account – of people over 15 years old – standard minimum working age adopted by The World Bank – are considered. Although the use of data referring to individuals rather than households…
C_SAV2			Coping and Adaptation capacities	Financial means	Percentage of households without access to bank loans / (micro-) credits (%) Proxy: Population (age 15+) who has not borrowed any money in the last year (%)	Commune, village					Material and economic losses are common consequences of natural hazards. Among the poor, the levels of exposure and the intensity of impacts tend to be higher (World Bank, 2008), what exacerbates the problem. For this share of the population, which have limited options to deal with extraordinary costs related to extreme events, coping and recovering processes tend to be particularly difficult and…	The percentage of population who has not borrowed any money in the year previous to the assessment was used in this assessment as a proxy measure for access to credit. Only loans from banks and other formal sources (e.g. microcredit institutions) by people over 15 years old – standard minimum working age adopted by The World Bank – were considered. The larger availability of data is an advantage …
C_SAV3			Coping and Adaptation capacities	Financial means	Lending interest rate (%)	Commune, village		http://data.worldbank.org			Extreme weather events can have devastating impacts on the economic statuses of households exposed, especially when productive assets are damaged. The situation is particularly critical in developing countries, where governments are often unable to raise sufficient and timely capital to replace or repair damaged infrastructure and restore livelihoods after major disasters. Low lending interest ra…	Lending interest rate (%) is defined as the bank rate that usually meets the short- and medium-term financing needs of the private sector. Based on data from the International Monetary Fund, International Financial Statistics and other sources, The World Bank provides yearly reports on national interest rates around the world. The easy access to actual data is, therefore, an advantage of this ind…
C_SHE1		G-6	Coping and Adaptation capacities	DRR	Access to shelter places (Shelter places per 1,000 people) Proxy: Density of schools km2 per 100,000 inhabitants / G-6 Population exposed to or at risk from disaster protected through pre-emptive evacuation following early warning	Commune, village	OSM	http://www.openstreetmap.org			During and in the aftermath of a disaster, responses focus on saving lives, alleviating suffering, and maintaining human dignity. The provision of adequate shelter and shelter-related items (e.g. bedding, clothing) to those in need is, in this sense, an important emergency response mechanism. In addition to promoting protection and relief, these temporary living places “can have a direct impact o…	Educational facilities and other public structures are often used as emergency shelter in the event of sudden onset natural disasters. The “density of primary and secondary schools per km2“ was therefore selected as proxy. It allows an estimation of the resource basis a region has available to temporarily accommodate displaced people. An advantage of this choice is the large availability of data …
C_TRA1	11.2.1		Coping and Adaptation capacities	Transportation	11.2.1: Proportion of population that has convenient access to public transport, by sex, age and persons with disabilities/ Access to transportation network (Density of transportation network) (road (km) per 1000 population) Density of transportation network: roads (highways, trunks, primary / secondary / tertiary), waterways (rivers / canals / streams), ferry stations per 1000	Commune, village	OSM	http://www.openstreetmap.org	https://forobs.jrc.ec.europa.eu/products/gam/		11.2 By 2030, provide access to safe, affordable, accessible and sustainable transport systems for all, improving road safety, notably by expanding public transport, with special attention to the needs of those in vulnerable situations, women, children, persons with disabilities and older persons. The coping and recovery of populations affected by the impacts of natural hazards depend largely on …	Comments This indicator measures the density of the transportation network in the study areas per 100,000 people. Infrastructures of different kinds are considered: primary, secondary and tertiary roads; rivers, canals and streams; and ferry stations. An advantage of the indicator is to depend on objective data that is often readily available or can be produced, for example, through the analysis …
C_TRA2			Coping and Adaptation capacities	Social services	Percentage of households without individual means of transportation: car or motorcycle (%) Proxy: Percentage of households without individual means of transportation: car or motorcycle (%)	Commune, village	census	http://dhsprogram.com http://www.censusindia.gov.in https://www.gso.gov.vn			Mobility is an essential factor in the coping with and recovery from natural hazards. It enables people to escape from areas at risk, improves access to healthcare and facilitates the obtaining of basic goods. Public transportation is a key determinant of a good mobility function. However, during and in the aftermath of disasters, this system – which is often already undersized or little accessib…	This indicator measures the share of the households in the areas studied that owns cars or motorcycles. Where public transportation means are not available or insufficient, the indicator is particularly relevant.
CA_IIR1	9.5.1	F-7	Coping and Adaptation capacities	Economy	9.5.1 Research and development expenditure as a proportion of GDP/ Percentage of GDP spent on innovation and research (%)
E_EXP_AGRI1			Ecosystem Exposure	Agriculture	Agro-ecosystems exposed to multiple hazards (%)	Commune, village	FAO / Agri department
E_EXP_COF			Ecosystem Exposure	Hazards	Ecosystems exposed to storm surges (%)	Commune, village	Hazard (all countries): UNEP Preview Land use/land cover (all countries): ESA CCI	Hazard (all countries): http://preview.grid.unep.ch Land use/land cover (all countries): https://www.esa-landcover-cci.org			Deltaic lowlands are highly exposed to storm surges. This is particularly true for deltas prone to tropical storms and with limited coastal barrier protection such as beach ridges, dunes or engineered structures. The exposure to storm surges in many deltas is further exacerbated due to land subsidence and/ or decreasing aggradation. In this regard, accelerated sediment compaction from water, oil …	This indicator measures the physical exposure of ecosystems to storm surges. A storm surge is the “temporary increase, at a particular locality, in the height of the sea due to extreme meteorological conditions (IPCC, 2012). Among its causes are low atmospheric pressure and strong winds (IPCC, 2012). Therefore spatial data representing areas affected by storm surges was combined with selected lan…
E_EXP_CYC			Ecosystem Exposure	Hazards	Ecosystems exposed to cyclones (%)	Commune, village	Hazard (all countries): http://preview.grid.unep.ch Land use/land cover (all countries): https://www.esa-landcover-cci.org	Hazard (all countries): http://preview.grid.unep.ch Land use/land cover (all countries): https://www.esa-landcover-cci.org			Cyclones occur in most tropical oceans and pose a significant threat to coastal ecosystems. They are associated with extreme winds, storm-surge and flooding (IPCC, 2012). They can lead to severe ecological consequences with severe structural damages at a landscape level and further implications for carbon, water and energy fluxes (Hutley et al, 2013).	This indicator measures the physical exposure of ecosystems to cyclones. A tropical cyclone (general term for tropical storm, hurricane, typhoon, or cyclone) is defined by the IPCC (2012) as a “strong, cyclonic-scale disturbance that originates over tropical oceans”. Therefore spatial data representing areas affected by cyclones (Saffir-Simpson categories 1-5) was combined with selected land use/…
E_EXP_DRO			Ecosystem Exposure	Hazards	Ecosystems exposed to drought (%)	Commune, village		Hazard (all countries): n/a Land use/land cover (all countries): https://www.esa-landcover-cci.org			During periods of drought, vegetation and soil get drier, river and stream flows decay perturbing hydrological connectivity, and lakes, ponds and reservoirs water levels decline. As drought intensifies, long-term impacts may appear, such as loss of water, poor soil and water quality, reduction of sources of nutrition, increased stress on endangered species or loss of wildlife habitat (Lake, 2003)…	This indicator measures the physical exposure of ecosystems to droughts. Drought is defined by the IPCC (2012) as “a period of abnormally dry weather long enough to cause a serious hydrological imbalance”, with potential adverse impacts on people and ecosystems. An extreme value modeling approach based on SPI-3 values was applied to assess the occurrence of meteorological droughts. By doing so, t…
E_EXP_ER			Ecosystem Exposure	Hazards	Ecosystems exposed to erosion (%)	Commune, village							Percentage of shoreline eroded Source: USGS 1. Using Select by location select the segments from the la_transect_st file that intersect the shr_tracts file (shapefile of only shoreline tracts) and export select data to new file trans_tracts.shp. NOTE: not all transects intersect and there is some data loss here, though 2600 of 2923 do intersect. 2. Use Split tool and split shr_tracts into 8 separ…
E_EXP_FLO			Ecosystem Exposure	Hazards	Ecosystems exposed to floods (%)	Commune, village	Hazard (all countries): Own calculation based on climate station data Land use/land cover (all countries): ESA CCI.	Hazard (all countries): n/a Land use/land cover (all countries): https://www.esa-landcover-cci.org Tellman, B., Sullivan, J.A., Kuhn, C. et al. Satellite imaging reveals increased proportion of population exposed to floods. Nature 596, 80–86 (2021). https://doi.org/10.1038/s41586-021-03695-w	Global flood database: https://global-flood-database.cloudtostreet.ai/ Global Flood Monitor: https://www.globalfloodmonitor.org/		Ecosystems preservation is crucial for flood attenuation. There are natural ecosystems that aid in disasters prevention, such as vegetation, forests on slopes and catchment forests reducing erosion. Inland water bodies like lakes and wetlands, are fundamental components of run-off energy reduction as buffers for flood attenuation (Constanza et al., 2008; MEA, 2005). In addition, some plant specie…	This indicator measures the physical exposure of ecosystems to floods. Flood is the overflowing of water beyond the normal limits of a water body or “the accumulation of water over areas that are not normally submerged” IPCC (2012). Return period (RP) is the time interval between the occurrences of a certain event – in this case, floods. For this assessment, return periods of 25, 50, 100, 200, 50…	Google Earth Engine’s web interface allows the flood mapping algorithm defined in equations (1) and (2) to be applied on any MODIS images. Code to make all figures and flood maps are publicly available at https://github.com/cloudtostreet/MODIS_GlobalFloodDatabase. The MODIS Collection 6 datasets analysed here are available in the NASA LP DAAC at the USGS EROS Center (https://lpdaac.usgs.gov/produ…
E_EXP_SAL			Ecosystem Exposure	Hazards	Ecosystems exposed to salinity intrusion (%)	Commune, village	Hazard (Bangladesh): SRDI Hazard (Mekong): ICEM Land use/land cover (all countries): ESA CCI	Hazard (all countries): http://preview.grid.unep.ch Land use/land cover (all countries): https://www.esa-landcover-cci.org			Certain plants, like mangroves, have adapted to conditions of higher salinity. Nevertheless, the physiology of most plant and animal species may suffer the negative effects of rising salinity. A soil salinity increment may provoke an imbalance of soil nutrients, which will difficult the necessary water and nutrient absorption for plants, and might be toxic to specific plants (Volkmar et al., 1998…	This indicator measures the physical exposure of ecosystems to salinity. Salinity or saltwater intrusion is the “movement of saline water into freshwater aquifers” (Barlow, 2003). Among its causes are sea level rise, droughts and overexploitation of groundwater resources (Baten et al., 2015). Therefore spatial data representing areas affected by salinity (5g/l or more) was combined with selected …
E_EXP_SLR			Ecosystem Exposure	Hazards	Ecosystems exposed to sea level rise	Commune, village		Hazard (all countries): n/a Population (all countries): http://www.worldpop.org.uk
E_EXP_SUB			Ecosystem Exposure	Hazards	Ecosystems exposed to subsidence	Commune, village
E_EXP_TUR			Ecosystem Exposure	Hazards	Turbidity within the estuary water (mg/l)	Commune, village
E_EXP_WL			Ecosystem Exposure	Hazards	percentage of population exposed to Waterlogging (%)	Commune, village		HydroBASINS is a global river and lake catchment layer derived from HydroSHEDS (SHuttle Elevation Derivatives at multiple Scales) and the Global Lakes and Wetlands Database (GLWD). HydroBASINS provides the most accurate hydrographic information for river and lake catchments at the global scale in a consistent format (https://www.hydrosheds.org/pages/hydrobasins)
ER_CON1	15.1.2		Ecosystem Robustness	Conservation	15.1.2 Proportion of important sites for terrestrial and freshwater biodiversity that are covered by protected areas, by ecosystem type/ Percentage of forest area protected and designated for the conservation of biodiversity (%)/ Percentage of protected areas (%) Proportion of important sites for terrestrial and freshwater biodiversity that are covered by protected areas, by ecosystem type	Commune, village	https://data.apps.fao.org/	UNEP-WCMC & WCPA	https://www.protectedplanet.net		Protected areas are internationally recognized as major tools in conserving species and ecosystems, and up to date information on protected areas is essential to fully enable conservation and development activities.	The World Database on Protected Areas (WDPA) is the most comprehensive global database of marine and terrestrial protected areas. The percentage of protected areas was calculated for each administrative unit based on the WDPA dataset provided by UNEP-WCMC & WCPA.
ER_CON2	15.a.1		Ecosystem Robustness	Conservation	Official development assistance and public expenditure on conservation and sustainable use of biodiversity and ecosystems	Commune, village
ER_ECO1			Ecosystem Robustness	Functionality	Ecosystem Functionality Index (EFI)	Commune, village	Freudenberger, L., Hobson, P.R., Schluck, M., Ibisch, P.L., 2012.Freudenberger et al. 2012				The functionality of ecosystems is important for energy dissipation, ecosystem service provisioning, resilience to global change and adaptive capacity. Ecosystem complexity and ultimately functionality depend on higher levels of biodiversity, biomass, heterogeneity and evolutionary potential, such as genes. These characteristics are also likely to promote system resilience and adaptive capacity, …	The global 1km resolution dataset on ecosystem functionality by Freudenberger et al. (2012) was used to calculate average EFI scores for each administrative unit in the deltas. Freudenberger, L., Hobson, P.R., Schluck, M., Ibisch, P.L., 2012. A global map of the functionality of terrestrial ecosystems. Ecological Complexity 12, 13–22.. doi:10.1016/j.ecocom.2012.08.002
ER_FUN			Ecosystem Robustness	Funds	Donor aid for adaptation/ Density of aid projects (environment) in the past 10 years per km2	Commune, village
ER_POL_1421	14.2.1		Ecosystem Robustness	Restoration	14.2.1 Proportion of national exclusive economic zones managed using ecosystem-based approaches						14.2 By 2020, sustainably manage and protect marine and coastal ecosystems to avoid significant adverse impacts, including by strengthening their resilience, and take action for their restoration in order to achieve healthy and productive oceans	Why Only Special Economic Zones?
ER_POL_1521	15.2.1		Ecosystem Robustness	Restoration	15.2.1 Progress towards sustainable forest management		FAO / Agri department	https://www.fao.org/forest-resources-assessment/en/			Indicator 15.2.1 - Progress towards sustainable forest management This indicator measures progress towards Sustainable Forest Management (SFM) through five subindicators. As an aid to interpretation, a dashboard of traffic lights is used, with green, yellow and red indicating the direction and rate of change in each of the subindicators. The indicator will contribute to track progress towards SDG…	15.2 By 2020, promote the implementation of sustainable management of all types of forests, halt deforestation, restore degraded forests and substantially increase afforestation and reforestation globally
ER_POL1	15.9.1		Ecosystem Robustness	Conservation	15.9.1 Progress towards national targets established in accordance with Aichi Biodiversity Target 2 of the Strategic Plan for Biodiversity 2011–2020	Commune, village		UNEP-WCMC & WCPA	LULC maps for the three study areas generated by classifying high spatial resolution (5m) multitemporal RapidEye images developed by (Forkuor et al., 2014). Flood map from Asare-Kyei et al. (2015)		15.9 By 2020, integrate ecosystem and biodiversity values into national and local planning, development processes, poverty reduction strategies and accounts
ER_POL2			Ecosystem Robustness	Policies	Policies supporting biodiversity conservation	Commune, village	CBD	https://www.cbd.int/			Biodiversity policies foster the preservation and sustainable use of distinct habitats and ecosystems through generating meaningful environmental and public benefits, and enhancing social welfare (Bagnoli et al., 2014). Hence, the implementation of biodiversity policies in a territory may indicate that the impact of adverse events can be reduced, as well as there is political willingness to apply…	Each Contracting Party of the CBD shall, in accordance with its particular conditions and capabilities: - Develop national strategies, plans or programmes for the conservation and sustainable use of biological diversity or adapt for this purpose existing strategies, plans or programmes which shall reflect, inter alia, the measures set out in this Convention relevant to the Contracting Party conce…
ER_POL3	15.8.1		Ecosystem Robustness	Conservation	15.8.1 Proportion of countries adopting relevant national legislation and adequately resourcing the prevention or control of invasive alien species/ Proportion of countries adopting relevant national legislation and adequately resourcing the prevention or control of invasive alien species	Commune, village					15.8 By 2020, introduce measures to prevent the introduction and significantly reduce the impact of invasive alien species on land and water ecosystems and control or eradicate the priority species
ER_POL4	15.4.1		Ecosystem Robustness	Conservation	15.4.1 Coverage by protected areas of important sites for coastal biodiversity	Commune, village					Ecosystems adequate functionality is essential for ecosystem services, energy dissipation, resilience and adaptive capacity to disasters and climate change. The complexity of an ecosystem and its functionality heavily rely on greater levels of biodiversity, heterogeneity, biomass and evolutionary potential. An ecosystem with high functionality is regarded as to have higher adaptive and buffer cap…	The global 1km resolution dataset on ecosystem functionality by Freudenberger et al. (2012) was used to calculate average EFI scores for each administrative unit in the deltas. - Freudenberger et al. (2012) A global map of the functionality of terrestrial ecosystems
ER_RES1			Ecosystem robustness	restoration	% of wetlands restored	Commune, village	Hansen et al. (2013)
ER_RES2			Ecosystem Robustness	Restoration	% of forest / mangrove area restored	Commune, village	Forest Cover Change	Hansen et al. (2013)	https://earthenginepartners.appspot.com		The variation of forest cover impacts the ecosystem richness, carbon storage, climate regulation and water supplies (96). The restoration capacity of forested areas is determined by the degree of soil and forest degradation, residual vegetation and the restoration approach. Restored forests will demand dynamic and adaptive management in order to result in resilient ecosystems that can face habita…	Replanted forests can enhance ecosystem services and biodiversity preservation. Nevertheless, they will not match the original structure and composition of initial forest ecosystem (Chazdon, 2008).
ER_WAT1	6.3.2		Ecosystem Robustness	Water & sanitation	Proportion of bodies of water with good ambient water quality	Commune, village
ER_WAT2	6.4.1		Ecosystem Robustness	Water services management	6.4.1 - Change in water use efficiency over time			https://www.fao.org/nr/water/aquastat/main/index.stm	https://www.fao.org/sustainable-development-goals/indicators/641/en/		Indicator 6.4.1 - Change in water use efficiency over time Water Use Efficiency (WUE) at national level is the sum of the efficiencies in the major economic sectors weighted according to the proportion of water withdrawn by each sector over the total withdrawals. The indicator measures changes in WUE and has been designed to address the economic component of SDG Target 6.4.			Global target G: Substantially increase the availability of and access to multi‑hazard early warning systems and disaster risk information and assessments to the people by 2030: Indicator G-3 - Number of people per 100,000 that are covered by early warning information through local governments or through national dissemination mechanisms.
ES_BIO_1571	15.7.1		Ecosystem sensitivity	Biodiversity	15.7.1 Proportion of traded wildlife that was poached or illicitly trafficked						15.7 Take urgent action to end poaching and trafficking of protected species of flora and fauna and address both demand and supply of illegal wildlife products
ES_BIO1a - ES_BIO_1551	15.5.1		Ecosystem sensitivity	Biodiversity	Species richness adjusted by intactness: Ecological diversity/ biodiversity : fish species, crab species, mangrove tree species, etc. Invasive species/Endemic species - 15.5.1 Red List Index	Commune, village	UNEP-WCMC: UNEP-WCMC IUCN spatial data - Red List Index	https://www.unep-wcmc.org	http://biodiversitymapping.org/wordpress/index.php/home/	https://www.iucnredlist.org/resources/grid/spatial-data	Biodiversity plays an essential role in ecosystems functioning and can be seen as an indicator of ecosystem health (Rapport et al., 1998). The richer the ecosystem diversity, the greater the resilience and adaptive capacity to future challenges, like climate change. A modest biodiversity loss of around 20-40% of the ecosystem species have been shown to considerably weaken a natural system (Hooper…	The terrestrial biodiversity dataset used here focuses on species richness. It was generated by scaling a present-day species richness layer based on broad areas of occurrence by the fraction of intactness of terrestrial species richness in each grid cell, to yield an approximation to the remaining species richness (UNEP, 2012). Average species richness adjusted by intactness was calculate for ea…
ES_BIO2			Ecosystem sensitivity	Biodiversity	Mean Species Abundance (MSA) ***Could link to CBD indicators - Mean Species Abundance (MSA)Not sure what ES + ER codes mean, but is this an overlap with ES_BIO2?	Commune, village	Global Biodiversity model (GLOBIO)		http://www.globio.info		The purpose of GLOBIO3 model is to evaluate the impact of anthropic actions in biodiversity in the past, present and future for regional and global scales. Mean species abundance (MSA) represents the mean abundance of original species comparable to their richness in intact ecosystems, and is thus used as biodiversity indicator. For the next decades, it is plausible that there will be MSA loss. Re…	Average MSA scores were calculate for each administrative unit in the deltas based on the GLOBIA dataset.
ES_DEG_1411	14.1.1		Ecosystem sensitivity	Habitat degradation	14.1.1 Index of coastal eutrophication and floating plastic debris density						14.1 By 2025, prevent and significantly reduce marine pollution of all kinds, in particular from land-based activities, including marine debris and nutrient pollution
ES_DEG_1431	14.3.1		Ecosystem sensitivity	Habitat degradation	14.3.1 Average marine acidity (pH) measured at agreed suite of representative sampling stations						14.3 Minimize and address the impacts of ocean acidification, including through enhanced scientific cooperation at all levels
ES_DEG_1531	15.3.1	C1	Ecosystem sensitivity	Habitat degradation	15.3.1 Proportion of land that is degraded over total land area						15.3 By 2030, combat desertification, restore degraded land and soil, including land affected by desertification, drought and floods, and strive to achieve a land degradation-neutral world
ES_DEG1			Ecosystem sensitivity	Habitat degradation	Water quality of freshwater bodies/ Water quality index; water quality for major watersheds; Biochemical Oxygen Demand (BOD) in rivers, lakes and groundwater	Commune, village		WRI Aqueduct	http://www.wri.org		Both natural and anthropogenic impacts influence the biological, physical and chemical properties of water which determine the water quality and ecosystem health (UNEP, 2010). Among many factors, the presence of heavy metals and pollutants, variation of pH, dissolved oxygen concentration and water temperature affect health and metabolism of aquatic species (UNEP, 2010). Degraded water quality may…	Upstream protected land measures the percentage of total water supply that originates from protected ecosystems. Lower values indicate areas located downstream from less-protected watersheds. Water quality could, therefore, be compromised in that area.
ES_DEG2			Ecosystem sensitivity	Habitat degradation	Ground water quality/ Arsenic in groundwater (probability of occurrence)	Commune, village	UNEP Environmental Data Explorer (IGRAC)	UNEP Environmental Data Explorer (IGRAC)	http://geodata.grid.unep.ch		The industrialization, urbanization, agriculture intensification, population increase as well as climate change impact groundwater quality. Arsenic is one of the pollutants of concern in groundwater bodies. Deltaic areas are especially prone to a high probability of arsenic occurrence due to the prevailing reducing conditions in young (Quaternary) alluvial, deltaic sediments which are favorable f…	Arsenic in groundwater is usually associated as a risk for human populations who may depend on these resources as their main drinking water source. The probability of occurrence for each administrative unit was calculated based on the polygon dataset provided by the UNEP Environmental Data Explorer.
ES_DEG4	6.4.2		Ecosystem Robustness	Water services management	6.4.2 - Level of water stress: freshwater withdrawal as a proportion of available freshwater resources			https://www.fao.org/nr/water/aquastat/main/index.stm			Indicator 6.4.2 - Level of water stress: freshwater withdrawal as a proportion of available freshwater resources The level of water stress: freshwater withdrawal as a proportion of available freshwater resources is the ratio between total freshwater withdrawn by major economic sectors and total renewable freshwater resources, after taking into account environmental water requirements. This indica…
ES_DEG4			Ecosystem sensitivity	Habitat degradation	Return flow ratio	Commune, village	WRI Aqueduct		http://www.wri.org		Return flow ratio is an indicator related to water quality. Return flow ratio quantifies the percentage of available water which was formerly used and discharged upstream as wastewater. High return flow ratio may pose a risk which can be alleviated with a healthy ecosystem or through wastewater treatment plants (Reig et al., 2013).	Return flow ratio measures the percentage of available water that has been previously used and discharged upstream as wastewater. Higher values indicate higher dependency on treatment plants and potentially poor water quality in areas that lack sufficient treatment infrastructure. The return flow ratio for each administrative unit was calculated based on the polygon dataset provided by the WRI.	Return flow ratio Source: World Resource Institute (WRI) – Aqueduct 1. Select by attributes, select those features from global WRI shapefile which intersect delta tracts shapefile and export. 2. Project to UTM15. 3. Convert feature to raster – use field WRI_s (Return Flow Ratio) and create raster at 30m resolution. 4. Zonal Statistics as table – calculate mean using field AFFGEOID of shapefile fi…
ES_DEG6			Ecosystem sensitivity	Habitat degradation	Soil organic matter	Commune, village			https://www.soilgrids.org		Soil organic matter content enhances the soil´s water and nutrient holding capacity and improves soil structure. It can reduce the severity and costs of droughts and floods (Gobin et al., 2011). In turn, decrease in soil organic matter contents is often related to the deterioration of soil structure. Effects include the loss of aggregate stability, increased crust formation, increased runoff and …	Average soil organic matter was calculated for each administrative unit using data provided by Soilgrids.
ES_DES2			Ecosystem sensitivity	Ecosystem	Freshwater scarcity	Commune, village	UNEP-WCMC	https://www.unep-wcmc.org	https://www.unep-wcmc.org/news/towards-a-global-map-of-natural-capital		Fresh water in sufficient quality and quantity is key to sustain ecosystem functions. The reduction of available freshwater may be due to seasonal variations, increasing water extraction, environmental or anthropogenic disasters and climate change. The length and intensity of freshwater scarcity may lead to drought or insufficient environmental flows threatening biodiversity and causing resource …	Return flow ratio measures the percentage of available water that has been previously used and discharged upstream as wastewater. Higher values indicate higher dependency on treatment plants and potentially poor water quality in areas that lack sufficient treatment infrastructure. The return flow ratio for each administrative unit was calculated based on the polygon dataset provided by the WRI. T…	"Water quality of freshwater bodies Source: Environmental Protection Agency; U.S. Census Bureau (Tiger stream file) We use EPA streams categorized as 303(d); available from: https://www.epa.gov/waterdata/waters-geospatial-data-downloads metadata: https://edg.epa.gov/metadata/catalog/search/resource/details.page?uuid={66F27299-6B1B-42BF-8AA0-1127D7646631} 1. Streams and Rivers a. Data from US Cens…
ES_DES3	15.1.1		Ecosystem sensitivity	Habitat degradation	15.1.1 Forest area as a proportion of total land area/ Percentage of deforested area (%) Percentage of net increase/decrease in mangrove area (%)	2000 to 2020	Remote sensng? Normalized Difference Vegetation Index (NDVI) https://research.wri.org/gfr/data-methods	https://earthenginepartners.appspot.com	latest data at: glad.earthengine.app/view/global-forest-change /// https://www.globalforestwatch.org/ //// other source: https://www.fao.org/forest-resources-assessment/en/		Indicator 15.1.1 - Forest area as a percentage of total land area This indicator measures the proportion of the world's land area that is forested and is expressed as a percentage. Changes in forest area reflect changes in demand for land for other uses and may help in identifying unsustainable practices in the forest and agriculture sectors. The indicator will measure progress towards SDG Target…	Hansen et al. (2013) High-Resolution Global Maps of 21st-Century Forest Cover ChangeAsare-Kyei et al. (2017); Zhang et al. (2017) Global Forest Change Published by Hansen, Potapov, Moore, Hancher et al. University of Maryland Department of Geographical Sciences Results from time-series analysis of Landsat images characterizing forest extent and change. Trees are defined as vegetation taller than …	Source: Hansen et al. (2013) 1. Download data (Hansen_GFC2015_treecover2000_30N_080E.tif, Hansen_GFC2015_loss_30N_080E.tif, Hansen_GFC2015_gain_30N_080E.tif) from http://earthenginepartners.appspot.com/science-2013-global-forest/download_v1.2.html 2. Create a file Geodatabase a. Right click on database –> new –> mosaic dataset b. Add raster to mosaic 3. Reclassify: a. 0%  0 (no forest) b. 1% - 1…
ES_FRA1			Ecosystem sensitivity	habitat fragmentation	Wetland connectivity	Commune, village		http://www.wri.org
ES_FRA2			Ecosystem sensitivity	habitat fragmentation	River connectivity (N/S)	Commune, village		connectivity index of river water by combining species occurrence ranges with the hydrology and location of dams. Barbarossa et al. 2020	Nilsson et al. 2005, http://science.sciencemag.org;		The delivery of sediments and nutrients through water depends on water connectivity. Hence, river connectivity is crucial for the maintenance and evolution of deltas. It is important for preserving biodiversity, species population stability and resilience through allowing aquatic migration cycles (Lynch et al., 2011). Moreover, natural river connectivity provides nutrients regulation and adequate…	Impact classification based on river channel fragmentation and water flow regulation by dams. River systems are treated as units and are represented by their catchments in the Nilsson et al. (2005) dataset. For each delta one value representing river connectivity was used. Higher resolution data would be preferable – if available. Nilsson et al. (2005) Fragmentation and Flow Regulation of the Wor…	Source: Army Corps of Engineers National Dam Database; Environmental Protection Agency (EPA); U.S Census Bureau Based on methodology of EPA Regional Ecological Assessment Protocol (REAP): Project Report (see waterway obstruction methodology, extracted below) Watershed Obstruction/Waterway Impoundment: Dams and the corresponding reservoirs are interruptions (fragmentation) to the continuities of w…
ES_FRA3			Ecosystem sensitivity	habitat fragmentation	Forest connectivity (probability of connectivity index (PC))	Commune, village		http://earthenginepartners.appspot.com/science-2013-global-forest/download_v1.2.html	Hansen et al. (2013) at https://earthenginepartners.appspot.com		Lack of connectivity of natural ecosystems is considered among one of the principal issues that influences preservation efficiency (Margules & Pressey, 2000). Forest connectivity is important for preserving biodiversity and species resilience through allowing terrestrial migration cycles. The lack of forest connectivity may hinder seed dispersal, pollination, and thus affect biodiversity. Hence, …	The forest connectivity was calculated based on the probability of connectivity index (PC) by Saura and Pascual-Hortal (2007). This index is defined as the probability that two animals randomly placed within the landscape fall into habitat areas that are reachable from each other (Saura & Pascual-Hortal, 2007). It was calculated based on forest patches with a minimum size of 5ha while assuming a …	Source: Hansen et al. (2013) 1. Download data Hansen_GFC2015_treecover2000_30N_080E.tif, Hansen_GFC2015_loss_30N_080E.tif, Hansen_GFC2015_gain_30N_080E.tif from http://earthenginepartners.appspot.com/science-2013-global-forest/download_v1.2.html 2. Create a file Geodatabase a. Right click on database –> new –> mosaic dataset b. Add raster to mosaic 3. Reclassify: a. 0%  0 (no forest) b. 1% - 100…
ES_FRA4			Ecosystem sensitivity	habitat fragmentation	Percentage of wetlands drained (wetland loss)	Commune, village					land use mapping - remote sensing
ES_FRG1			Ecosystem sensitivity	ECOSYSTEM	% of area covered by "problem soils"	Commune, village					Problem soils have been defined as soils with inherent physical or chemical constraints to agricultural production. Ecosystems on degraded soils are more susceptible and adequate soil management measures are more difficult or costly to apply. Such soils, if improperly used or inadequately managed will degrade rapidly (further), sometimes irreversibly. Problems soils are thus the ones which presen…	The following categories of dominant problem soils were found to be relevant in the three deltas: poorly drained soils, acid sulfate, peats.	Source: U.S. Fish and Wildlife Service 1. Clip, utm project, of wetland shapefile from Louisiana 2. Dissolve tool to combine adjacent and overlapping features (make sure ‘create multipart features’ is NOT selected) to create LA_MS_DISS 3. Create new field ‘Hectares’ in attribute table and calculate geometry 4. Identity tool to apply COUNTYFP ids from tracts shapefile to wetland shapefile LA_MS_DI…
ES_FRG3			Ecosystem sensitivity	Conservation	Percentage of area covered by critical sites for conservation (danger of extinction)	Commune, village
ES_LIV		B-5	Social Exposure	Agriculture	B-5 Number of people whose livelihoods were disrupted or destroyed, attributed to disasters
S_AGRI_231	2.3.1	C1	Social susceptibility	Agricultural production	2.3.1 Volume of production per labour unit by classes of farming/pastoral/forestry enterprise size			https://www.fao.org/faostat/en/#data/SDGB			Indicator 2.3.1 - Volume of production per labour unit by classes of farming / pastoral / forestry enterprise size This indicator refers to the value of production per labour unit operated by small scale producers in the farming, pastoral and forestry sectors. Data will be produced by classes of enterprise size. The indicator will measure progress towards SDG Target 2.3. This is a very good indic…	Target 2.3 By 2030, double the agricultural productivity and incomes of small-scale food producers, in particular women, indigenous peoples, family farmers, pastoralists and fishers, including through secure and equal access to land, other productive resources and inputs, knowledge, financial services, markets and opportunities for value addition and nonfarm employment.	Methodology for computing and monitoring the SDG 2.3.1 and 2.3.2 : https://www.fao.org/3/ca3043en/ca3043en.pdf
S_AGRI_232	2.3.2	C1	Social susceptibility	Agricultural production	2.3.2 Average income of small-scale food producers, by sex and indigenous status							Target 2.3 By 2030, double the agricultural productivity and incomes of small-scale food producers, in particular women, indigenous peoples, family farmers, pastoralists and fishers, including through secure and equal access to land, other productive resources and inputs, knowledge, financial services, markets and opportunities for value addition and nonfarm employment.	Methodology for computing and monitoring the SDG 2.3.1 and 2.3.2 : https://www.fao.org/3/ca3043en/ca3043en.pdf
S_Agri_2c1	2.c.1		Social susceptibility	Agricultural production	2.c.1 Indicator of food price anomalies			https://www.fao.org/sustainable-development-goals/indicators/2c1/en/			Indicator 2.c.1 - Indicator of (food) price anomalies The proposed indicator of food price anomalies measures the number of "Price Anomalies" that occur on a given food commodity price series over a given period of time. This indicator will measure progress towards SDG Target 2.c.	2.c Adopt measures to ensure the proper functioning of food commodity markets and their derivatives and facilitate timely access to market information, including on food reserves, in order to help limit extreme food price volatility
S_AGRI2			Social susceptibility	Agricultural land	Nb of ha/ farmer	Commune, village	Census						15. Percentage of wetlands drained (wetland loss) Source: Couvillion et al. (2011) 1. Exclude 2009-2010 values because they are “unconfirmed changes” in the dataset 2. Extract by Attributes tool, SQL function of Value >= 6 AND Value <=15 (loss from 1985-2009). 3. Name raster ext_loss_85. This will create a raster with grids of loss from 1985-2009. Use Tabulate Area tool to tabulate the area of th…
S_AGRI3			Social susceptibility	Agricultural land	Access to land or land ownership (% of households)	Commune, village	Census	https://www.isric.org/explore/soilgrids
S_AGRI4			Social susceptibility	Agricultural land	Percentage of change in major landuse categories (agricultural land/ natural vegetation/ fisheries/ settlement) (%)	Commune, village
S_ECO_1021	10.2.1		Social susceptibility	Poverty & inequality	10.2.1 Proportion of people living below 50 per cent of median income, by sex, age and persons with disabilities						10.2 By 2030, empower and promote the social, economic and political inclusion of all, irrespective of age, sex, disability, race, ethnicity, origin, religion or economic or other status
S_ECO_BPL_I	1.1.1		Social susceptibility	Poverty & inequality	1.1.1 Proportion of population below the international poverty line, by sex, age, employment status and geographical location (urban/rural)	Commune, village					Poverty is the deprivation of essential goods, services and opportunities. Poor people are more likely to live in hazard-prone areas (e.g. in unsafe buildings, on floodplains etc.), in precarious conditions and with limited assets (Wisner et al., 2004). This situation increases their exposure and makes them more susceptible to suffer from the impact of natural hazards, while decreasing their copi…	The concept of poverty is defined differently by countries depending on their specific circumstances. The use of national poverty lines as the threshold for measuring poverty is, therefore, appropriate in local contexts. In cases where the comparability of values across countries is considered important, international parameters such as the World Bank’s poverty line can be adopted. A limitation o…
S_ECO_EMP	8.5.2		Social susceptibility	Poverty & inequality	8.5.2 Unemployment rate, by sex, age and persons with disabilities (inverse)Employment rate (%)	Commune, village
S_ECO_GDP	8.1.1		Social susceptibility	Poverty & inequality	8.1.1 Annual growth rate of real GDP per capita/ GDP per capita (US$)	Commune, village
S_ECO_HDI			Social susceptibility	Poverty & inequality	Human Development Index (rating low, medium, high) (HDI score)	Commune, village
S_ECO_INC			Social susceptibility	Poverty & inequality	Number of income-generating activities per household (number)	Commune, village
S_ECO_LAND	1.4.2		Social susceptibility	Agricultural land	1.4.2 Proportion of total adult population with secure tenure rights to land, (a) with legally recognized documentation, and (b) who perceive their rights to land as secure, by sex and type of tenure	Commune, village
S_ECO_LAND2	5.a.1		Social susceptibility	Agricultural land	5.a.1 (a) Proportion of total agricultural population with ownership or secure rights over agricultural land, by sex; and (b) share of women among owners or rights-bearers of agricultural land, by type of tenure			https://www.fao.org/gender-landrights-database/en/			Indicator 5.a.1 - (a) Percentage of people with ownership or secure rights over agricultural land (out of total agricultural population), by sex; and (b) share of women among owners or rights-bearers of agricultural land, by type of tenure This indicator is divided in two sub-indicators. Part (a) is an incidence measure. It measures how prevalent ownership or secure rights over agricultural land …	5.a Undertake reforms to give women equal rights to economic resources, as well as access to ownership and control over land and other forms of property, financial services, inheritance and natural resources, in accordance with national laws
S_ECO_LAND3	5.a.2		Social susceptibility	Agricultural land	5.a.2 Proportion of countries where the legal framework (including customary law) guarantees women’s equal rights to land ownership and/or control			https://www.fao.org/gender-landrights-database/en/	https://www.fao.org/sustainable-development-goals/indicators/5a2/en/		Indicator 5.a.2 - Proportion of countries where the legal framework (including customary law) guarantees women’s equal rights to land ownership and/or control The indicator collects all existing national policy objectives, draft provisions, legal provisions and implementing legislation that reflect good practices in guaranteeing women’s equal rights to land ownership and/or control. This is a de …
S_ECO_SET	11.1.1	G	Social susceptibility	Poverty & Inequality	11.1.1 Proportion of urban population living in slums, informal settlements or inadequate housing/ Percentage of population living in informal settlements (%)						11.1 By 2030, ensure access for all to adequate, safe and affordable housing and basic services and upgrade slums	11.1 By 2030, ensure access for all to adequate, safe and affordable housing and basic services and upgrade slums
S_ECO1_121	1.2.1		Social susceptibility	Poverty & inequality	1.2.1 Proportion of population living below the national poverty line, by sex and age / Percentage of population below national poverty line (%)	Commune, village	Bangladesh Bureau of Statistics (BBS) Tendulkar Poverty Definition General Statistics Office of Vietnam (GSO)	http://www.bbs.gov.bd http://www.censusindia.gov.in https://www.gso.gov.vn			Poverty is the deprivation of essential goods, services and opportunities. Poor people are more likely to live in hazard-prone areas (e.g. in unsafe buildings, on floodplains etc.), in precarious conditions and with limited assets (Wisner et al., 2004). This situation increases their exposure and makes them more susceptible to suffer from the impact of natural hazards, while decreasing their copi…	The concept of poverty is defined differently by countries depending on their specific circumstances. The use of national poverty lines as the threshold for measuring poverty is, therefore, appropriate in local contexts. In cases where the comparability of values across countries is considered important, international parameters such as the World Bank’s poverty line can be adopted. A limitation o…
S_ECO1_122	1.2.2		Social susceptibility	Poverty & inequality	1.2.2 Proportion of men, women and children of all ages living in poverty in all its dimensions according to national definitions
S_ECO2			Social susceptibility	Poverty & inequality	Dependency ratio (%)	Commune, village		http://www.bbs.gov.bd http://www.censusindia.gov.in https://www.gso.gov.vn			The dependency ratio indicates the proportion of economically dependent population to the income generating population. A high value tends to increase susceptibility to harm, as difficulties experienced by a working individual are likely to also affect his or her dependent. On the national scale, a high dependency ratio can also result in an increase in government expenditures on social services …	The indicator gives an insight into the amount of people in non-working age (children and elderly), compared to the number of those in working age, which is defined by the World Bank as 15 to 64 years. This threshold is also used by INDE in Brazil, whereas 15 to 60 years is used as a threshold by the authorities in Bangladesh and India. An advantage of the indicator is to depend on basic, largely…
S_ECO4			Social susceptibility	Poverty & inequality	GINI Index : GINI index United Nations Development Programme (UNDP)	Commune, village	United Nations Development Programme (UNDP)	http://hdr.undp.org Expert assessment based on a variety of indexes and other measures; data.worldbank.org/indicator/SI.POV.GINI -	http://hdr.undp.org	national level?	The GINI index is a measure of income inequality between inhabitants of a country. In countries with more even income distribution, fewer fatalities associated with extreme weather events have been registered (Neher & Miola, 2015). Furthermore, inequality prevents the benefits from economic growth to reach the poor share of the population. This situation, although observed in cities, tends to be …	The GINI index is obtained through the normalization of the GINI coefficient, a statistical measure used to evaluate the distribution of income between residents of a country. Results are obtained through a comparison between the actual distribution and a perfect distribution (where everyone has the same income). Values range from 0 to 1, with 0 corresponding to perfect income equality (same inco…	Neher & Miola (2015) The role of social inequalities for the vulnerability to climate related extreme weather eventsAlbert & Ramos (2010) Examining recent trends in poverty, inequality, and vulnerability
S_EXP_AIR	3.9.1		Social exposure	Demography	3.9.1 Mortality rate attributed to household and ambient air, water and soil pollution						3.9 By 2030, substantially reduce the number of deaths and illnesses from hazardous chemicals and air, water and soil pollution and contamination
S_EXP_COF			Social exposure	Hazards	Percentage of population exposed to Storm Surge (%)	Commune, village					Social exposure – measured as the number of people exposed to the selected hazards (cyclones, floods, droughts, salinity, coastal flooding) or rather the percentage of people exposed to these hazards – is an important aspect for disaster risk. If not exposed, the delta or population is not at risk. The knowledge of the share, distribution and characteristics of individuals (potentially) exposed t…	This indicator measures the physical exposure of a population to storm surges. A storm surge is the “temporary increase, at a particular locality, in the height of the sea due to extreme meteorological conditions (IPCC, 2012). Among its causes are low atmospheric pressure and strong winds (IPCC, 2012). Therefore, spatial data representing areas affected by storm surges was combined with gridded p…
S_EXP_CYC			Social Exposure	Hazards	Percentage of population exposed to cyclones (%)	Commune, village	Hazard (all countries): UNEP Preview Population (all countries): WorldPop / IBTRACS	Hazard (all countries): http://preview.grid.unep.ch Population (all countries): http://www.worldpop.org.uk https://climatedataguide.ucar.edu/climate-data/ibtracs-tropical-cyclone-best-track-data			Social exposure – measured as the number of people exposed to the selected hazards (cyclones, floods, droughts, salinity, coastal flooding) or rather the percentage of people exposed to these hazards – is an important aspect for disaster risk. If not exposed, the delta or population is not at risk. The knowledge of the share, distribution and characteristics of individuals (potentially) exposed t…	This indicator measures the physical exposure of a population to cyclones. A tropical cyclone (general term for tropical storm, hurricane, typhoon, or cyclone) is defined by the Intergovernmental Panel on Climate Change (IPCC, 2012) as a “strong, cyclonic-scale disturbance that originates over tropical oceans”. Therefore spatial data representing areas affected by cyclones (Saffir-Simpson categor…
S_EXP_DRO			Social Exposure	Hazards	Percentage of population exposed to drought (%)	Commune, village	Hazard (all countries): Own calculation based on climate station data Population(all countries): WorldPop	Hazard (all countries): n/a Population (all countries): http://www.worldpop.org.uk	https://appliedsciences.nasa.gov/join-mission/training/english/arset-earth-observations-disaster-risk-assessment-resilience		Social exposure – measured as the number of people exposed to the selected hazards (cyclones, floods, droughts, salinity, coastal flooding) or rather the percentage of people exposed to these hazards – is an important aspect for disaster risk. If not exposed, the delta or population is not at risk. The knowledge of the share, distribution and characteristics of individuals (potentially) exposed t…	This indicator measures the physical exposure of a population to droughts. Drought is defined by the IPCC (2012) as “a period of abnormally dry weather long enough to cause a serious hydrological imbalance”, with potential adverse impacts on people and ecosystems. An extreme value modeling approach based on SPI-3 values was applied to assess the occurrence of meteorological droughts. By doing so,…
S_EXP_FLO			Social Exposure	Hazards	Percentage of population exposed to floods (%)	Commune, village	Hazard (all countries): Global Assessment Report 2015 Population(all countries): WorldPop	Hazard (all countries): http://preview.grid.unep.ch Population (all countries): http://www.worldpop.org.uk	https://appliedsciences.nasa.gov/join-mission/training/english/arset-earth-observations-disaster-risk-assessment-resilience		Social exposure – measured as the number of people exposed to the selected hazards (cyclones, floods, droughts, salinity, coastal flooding) or rather the percentage of people exposed to these hazards – is an important aspect for disaster risk. If not exposed, the delta or population is not at risk. The knowledge of the share, distribution and characteristics of individuals (potentially) exposed t…	This indicator measures the physical exposure of a population to floods. Flood is the overflowing of water beyond the normal limits of a water body or “the accumulation of water over areas that are not normally submerged” IPCC (2012). Return period (RP) is the time interval between the occurrences of a certain event – in this case, floods. For this assessment, return periods of 25, 50, 100, 200, …
S_EXP_INF5			Social Exposure	Infrastructures	Proportion of drainage blocked (% of drainage area coverage)	1km	Google earth
S_EXP_INF6			Social Exposure	Infrastructures	Proportion of area of heritage sites exposed to hazards (%)	1km	Google earth
S_EXP_INF7			Social Exposure	Infrastructures	Proportion of properties/ buildings in hazard prone area (%)	1km	Google earth
S_EXP_INF8			Social Exposure	Infrastructures	Proportion of length of road exposed in hazard prone area (%)	1km	Google earth
S_EXP_MH	1.5.2, 11.5.2	C1, D1, D5	Social exposure	Infrastructures/ Economy	1.5.2, 11.5.2 Damage to infrastructures: Direct economic loss in relation to global GDP, damage to critical infrastructure and number of disruptions to basic services, attributed to disasters	1km					Direct disaster economic loss in relation to global gross domestic product (GDP)			Global target D: Substantially reduce disaster damage to critical infrastructure and disruption of basic services, among them health and educational facilities, including through developing their resilience by 2030: D-1 (compound) - Damage to critical infrastructure attributed to disasters. D-5 (compound) - Number of disruptions to basic services attributed to disasters.
S_EXP_MH_151	1.5.1, 11.5.1, 13.1.1	A-1, A-2, A-3, B-1, B-2, B-3, B-4, G-4	Social Exposure	Demography	Loss of lives: 1.5.1 Number of deaths, missing persons and directly affected persons attributed to disasters per 100,000 population / A1 Number of deaths and missing persons attributed to disasters, per 100.000 population/ A-2 Number of death attributed to disasters, per 100.00 population / A-3 Number of Missing persons attributed to disasters, per 100.000/ B-1 Number of directly affected people …						11.5 By 2030, significantly reduce the number of deaths and the number of people affected and substantially decrease the direct economic losses relative to global gross domestic product caused by disasters, including water-related disasters, with a focus on protecting the poor and people in vulnerable situations - 13.1 Strengthen resilience and adaptive capacity to climate-related hazards and nat…
S_EXP_SAL			Social Exposure	Hazards	Percentage of population exposed to salinity intrusion (%)	1km	Hazard (Bangladesh): SRDI Hazard (Mekong): ICEM Population (all countries): WorldPop
S_EXP_WAT	3.9.2		Social exposure	Demography	3.9.2 Mortality rate attributed to unsafe water, unsafe sanitation and lack of hygiene (exposure to unsafe Water, Sanitation and Hygiene for All (WASH) services)
S_HUN_211	2.1.1		Social susceptibility	Hunger	2.1.1 Prevalence of undernourishment		FAO / Agri department	https://www.fao.org/faostat/en/#data/SDGB	https://www.fao.org/faostat/en/#data/SDGB		The prevalence of undernourishment (PoU) is an estimate of the proportion of the population whose habitual food consumption is insufficient to provide the dietary energy levels that are required to maintain a normal active and healthy life. It is expressed as a percentage. This indicator will measure progress towards SDG Target 2.1. https://www.fao.org/sustainable-development-goals/indicators/211…	Target 2.1 By 2030, end hunger and ensure access by all people, in particular the poor and people in vulnerable situations, including infants, to safe, nutritious and sufficient food all year round.
S_HUN_212	2.1.2		Social susceptibility	Hunger	2.1.2 Prevalence of moderate or severe food insecurity in the population, based on the Food Insecurity Experience Scale (FIES)			https://unstats.un.org/sdgs/dataportal	https://unstats.un.org/sdgs/dataportal		Indicator 2.1.2 Prevalence of moderate or severe food insecurity in the population, based on the Food Insecurity Experience Scale This indicator provides internationally-comparable estimates of the proportion of the population facing moderate or severe difficulties in accessing food. The Food Insecurity Experience Scale (FIES) produces a measure of the severity of food insecurity experienced by i…	Target 2.1 By 2030, end hunger and ensure access by all people, in particular the poor and people in vulnerable situations, including infants, to safe, nutritious and sufficient food all year round.
S_INF_911/ S_SOC4	9.1.1	G-6	Social susceptibility	Remoteness (urban-rural)	9.1.1 Proportion of the rural population who live within 2 km of an all-season road/ Travel time to closest city (mins) / Distance from services (min)/ distance to markets/ G-6 Population exposed to or at risk from disaster protected through pre-emptive evacuation following early warning	Commune, village	OSM	Calculation / Kriging/ interpolation http://forobs.jrc.ec.europa.eu	https://forobs.jrc.ec.europa.eu/products/gam/		9.1 Develop quality, reliable, sustainable and resilient infrastructure, including regional and trans-border infrastructure, to support economic development and human well-being, with a focus on affordable and equitable access for all - During and in the aftermath of a disaster, the access of affected populations to shelter and medical assistance is crucial. Likewise, the possibility of obtaining…	This indicator measures the minimum period of time that a rural resident of the study area needs to travel to reach the nearest city with 50.000 inhabitants or more (taking into account roads, terrain, shipping lanes, land cover and further geographic features that should be considered when estimating the travel time to target locations). This data facilitates the identification of groups likely …
S_INF1	6.2.1		Social susceptibility	Water services	Percentage of population without access to (improved) sanitation (%)	Commune, village					Improved sanitation facilities include flush toilets, piped sewer systems, septic tanks, flush/pour flush to pit latrines, ventilated improved pit latrines, pit latrines with slab and composting toilets. The use of such facilities contributes to decrease the incidence of diseases such as diarrhea and scabies. Furthermore, it can lead to a significant reduction in child mortality rates. The enhanc…	This indicator shows the share of the population without access, at least, to adequate excreta disposal facilities (private or shared, not including public). As this share tends to vary significantly between urban and rural areas, the disaggregation of data in this regarding is recommended for the production of clearer results.
S_INF1_631	6.3.1		Social susceptibility	Water & sanitation	6.3.1: Proportion of domestic and industrial wastewater flows safely treated/ Proportion of wastewater safely treated/ Percentage of households without access to waste/water treatment (%)/ Percentage of households without access to sewage drainage system (%)	Commune, village	Bangladesh Bureau of Statistics (BBS) INDIA CENSUS General Statistics Office of Vietnam (GSO)	http://www.bbs.gov.bd http://www.censusindia.gov.in https://www.gso.gov.vn			The access to clean and sufficient water Is a key determinant of food security and health. Likewise, the adequate disposal of waste and wastewater prevents diseases and contributes to wellbeing. When water, waste and wastewater are untreated, a decrease in people’s physical strength and health statues is observed that undermines their capacity to cope and recover from the impacts of hazards (Broo…	For the estimation of the percentage of the population of the study areas that lack access to waste and water treatment, data on the share of the households that are not served by a sewage drainage system was used. The coverage of water treatment and distribution services tend to coincide with the one of sanitation infrastructures. Therefore, the proxy provides reliable values for the proposed in…
S_INF2	6.1.1		Social susceptibility	Water & sanitation	6.1.1 Proportion of population using safely managed drinking water services/ Proportion of population using safely managed drinking water services/ Percentage of population without access to clean water (%)	Commune, village	Bangladesh Bureau of Statistics (BBS) INDIA CENSUS General Statistics Office of Vietnam (GSO)	ipums census http://www.bbs.gov.bd http://www.censusindia.gov.in https://www.gso.gov.vn			6.1 By 2030, achieve universal and equitable access to safe and affordable drinking water for all/ This indicator refers to the percentage of population lacking reasonable access to clean water through a household connection, public standpipe well or spring, or rain water system. The use of unsafe or unimproved water jeopardizes food security and causes diseases. The resulting decrease in people’…	This indicator shows the percentage of population with reasonable access to a certain amount of clean water. On the national scale, it can be used as an overall proxy for the general quality of infrastructure and health status. The indicator, however, does not consider traditional water harvesting techniques that may play a major role in some countries (especially developing) which can lead to an…
S_INF3	6.2.1		Social susceptibility	Water & sanitation	6.2.1 Proportion of population using (a) safely managed sanitation services and (b) a hand-washing facility with soap and water/ Proportion of population using (a) safely managed sanitation services and (b) a hand-washing facility with soap and water - Percentage of population without access to (improved) sanitation (%)	Commune, village	Bangladesh Bureau of Statistics (BBS) INDIA CENSUS General Statistics Office of Vietnam (GSO)				6.2 By 2030, achieve access to adequate and equitable sanitation and hygiene for all and end open defecation, paying special attention to the needs of women and girls and those in vulnerable situations	This indicator shows the share of the population without access, at least, to adequate excreta disposal facilities (private or shared, not including public). As this share tends to vary significantly between urban and rural areas, the disaggregation of data in this regarding is recommended for the production of clearer results.
S_INF4	7.1.1		social susceptibility	Social services	7.1.1 Proportion of population with access to electricity	Commune, village	Bangladesh Bureau of Statistics (BBS) INDIA CENSUS General Statistics Office of Vietnam (GSO)	ipums census http://www.bbs.gov.bd http://www.censusindia.gov.in https://www.gso.gov.vn			7.1 By 2030, ensure universal access to affordable, reliable and modern energy services/ Access to electricity can contribute to poverty alleviation and gender equality, increasing people’s resilience to natural hazards. By enabling safer storage of perishable foods (refrigeration), improving water provision (pumping), and facilitating the preparation of meals (milling, cooking), electricity has …	This indicator shows the percentage of population who are not legally connected to an electricity supply network (Brazil, Vietnam, India). For Bangladesh this data was not available so “electricity as a source of light” was used as a proxy. On the national scale, it can be used as an overall proxy for the general quality of infrastructure. The indicator might lead to an inaccurate estimation of v…
S_KNW			Social susceptibility	Cultural heritage	Loss of ecological knowledge
S_LING			Social susceptibility	Cultural heritage	Endangered languages						An endangered language or moribund language is a language that is at risk of disappearing as its speakers die out or shift to speaking other languages. Language loss occurs when the language has no more native speakers and becomes a "dead language". If no one can speak the language at all, it becomes an "extinct language". A dead language may still be studied through recordings or writings, but i…
S_MIG	10.7.2		Social susceptibility	Migration	10.7.2 Number of countries with migration policies that facilitate orderly, safe, regular and responsible migration and mobility of people						10.7 Facilitate orderly, safe, regular and responsible migration and mobility of people, including through the implementation of planned and well-managed migration policies
S_OCU1	14.7.1		Social susceptibility	Agricultural production	Dependency on agriculture / forestry / fisheries for livelihood (%) / proxy : Percentage of contribution of agriculture / forestry / fisheries to GDP (%) per province/ Indicator 14.7.1: Sustainable fisheries as a proportion of GDP in small island developing States, least developed countries and all countries (this would fit but for the stipulation of "sustainable")	Commune, village	Bangladesh Bureau of Statistics (BBS) Government of India General Statistics Office of Vietnam (GSO)	http://www.bbs.gov.bd http://www.dospiwb.org.in https://www.gso.gov.vn			Agricultural enterprises depend directly on natural resources and are highly sensitive to weather variability, being thus particularly susceptible to the impacts of natural hazards. Therefore, for families that rely on horticulture, livestock, forestry and fishery activities for subsistence, disasters might rapidly lead to economic losses and food insecurity. In rural areas and fishing villages, …	Due to the unavailability of the data necessary for the calculation of the dependency on agriculture, forestry and fisheries for livelihood in each of the deltas assessed, the contribution of these activities to the countries’ or provinces’ GDPs was used as a proxy. The value allows an estimation of the magnitude of the agriculture and fishery sectors in the study areas. However, by accounting on…
S_SOC_131	1.3.1		Coping and Adaptation capacities	Social services	1.3.1 Proportion of population covered by social protection floors/systems, by sex, distinguishing children, unemployed persons, older persons, persons with disabilities, pregnant women, newborns, work-injury victims and the poor and the vulnerable
S_SOC10	4.7.1	G	Coping and Adaptation capacities	Education	Extent to which (i) global citizenship education and (ii) education for sustainable development, including gender equality and human rights, are mainstreamed at all levels in (a) national education policies; (b) curricula; (c) teacher education; and (d) student assessment	Commune, village		http://www.bbs.gov.bd http://www.censusindia.gov.in https://www.gso.gov.vn
S_SOC11	2.1.1		Social susceptibility	Health services	Percentage malnurished population (%)	Commune, village		http://www.bbs.gov.bd http://www.censusindia.gov.in https://www.gso.gov.vn
S_SOC3			Social susceptibility	Gender	Percentage female-headed households (%)	Commune, village	Bangladesh Bureau of Statistics (BBS) INDIA CENSUS General Statistics Office of Vietnam (GSO)				Gender inequality is an important vulnerability driver, particularly in developing and least-developed countries. Women often face disadvantages in accessing resources such as land, credit and wages, being thus more susceptible to poverty than men. This condition decreases their households’ ability to cope with and recover from hazards. On the other hand, when participating actively in the elabor…	Due to the lacking availability of data on “female-headed households” in the three deltas, the “percentage of female population” was used as a proxy. This data gives an insight into the relationship between gender and vulnerability. However, it must be used with caution, as it does not necessarily determines household headship. Where possible, the adoption of more precise measuring units is desir…
S_SOC5			Social susceptibility	Poverty & inequality	Percentage of population with disabilities (%)	Commune, village	Bangladesh Bureau of Statistics (BBS) INDIA CENSUS General Statistics Office of Vietnam (GSO)	ipums census http://www.bbs.gov.bd http://www.censusindia.gov.in https://www.gso.gov.vn			Persons with disabilities (PwDs) are estimated to constitute 15% of the global population (UNISDR, 2014). Experiencing difficulties in mobility, communication, cognition or other essential functions, they are disproportionally susceptible to harm from natural hazards. An UN global survey found that, among over 5 thousand PwDs interviewed, “only 20% could evacuate immediately without difficulty in…	This indicator assesses the number of persons with physical or mental disabilities in relation to the total population of the study areas. It has the advantage of using objective, comparable data that is collected regularly by many local and national governments. Nevertheless, it does not consider the kind and severity of disabilities, as well as the level of inclusion and accessibility for PwDs.…
S_SOC8	4.6.1		Social susceptibility	Access to Education	Percentage of illiterate population (%)	Commune, village	Bangladesh Bureau of Statistics (BBS) INDIA CENSUS General Statistics Office of Vietnam (GSO)	ipums census http://www.bbs.gov.bd http://www.censusindia.gov.in https://www.gso.gov.vn			Literacy is defined as a person’s ability to “with understanding read and write a short, simple statement on everyday life”. The lack of this ability characterizes the condition of illiteracy and, when occurring often among adults, is likely an indicator of poor access to or low quality of primary education. Illiterate individuals may have problems taking advantage of health, educational, politic…	This indicator assesses the number of illiterate people in relation to the total population of the study areas. Since literacy has been widely monitored around the world, data are generally available and relatively up to date. If, regardless of that, values for the areas to be assessed are unknown, proxies such as the “number of teachers in relation to population”, “density of schools per 10,000 …
S_SOC9	4.1.1		Social susceptibility	Access to Education	4.1.1 Proportion of children and young people (a) in grades 2/3; (b) at the end of primary; and (c) at the end of lower secondary achieving at least a minimum proficiency level in (i) reading and (ii) mathematics, by sex	Commune, village					4.1 By 2030, ensure that all girls and boys complete free, equitable and quality primary and secondary education leading to relevant and effective learning outcomes
S_STA1	16.1.1		Social susceptibility	Criminality	16.1.1 Number of victims of intentional homicide per 100,000 population, by sex and age; Indicator 16.1.3: Proportion of population subjected to (a) physical violence, (b) psychological violence and (c) sexual violence in the previous 12 months //Prevalence of population who experience violence (%) Or PROXY Homicide rate per 100,000 inhabitants	Commune, village		http://homicide.igarape.org.br http://www.visionofhumanity.org			During and in the aftermath of natural hazards, it is common that the physical infrastructure, institutional services and social networks that can protect people from violence are unavailable or inaccessible. Those include houses, transportation, friends and family, and police protection. Meanwhile, increased stress, mental health issues (e.g. post-traumatic stress disorders), economic losses and…	Violence is a comprehensive concept and measuring its prevalence within a community is a challenging task. Therefore, in this assessment the indicator was measured to the proxy “homicide rate per 100,000 inhabitants”. The proxy does not include non-fatal forms of violence such as sexual abuse, physical and emotional attacks and neglect, what might lead to an underestimation of the problem. Howeve…

## Sheet: Matrix2
	Sendai Framework							GDRI						Total score
	A	B	C	D	E	F	G	Social susceptibility	Coping and adaptation	Ecosystem Robustness	Ecosystem sensitivity	social exposure	Ecological exposure
SDG1	x	x	x		x			6	2					11
SDG2								5	3
SDG3									3
SDG4								3	2
SDG5								2
SDG6								3	1	3
SDG7								1
SDG8								1
SDG9							1	1	2
SDG10								2	1
SDG11	1	1	1	1	1		1	2	3
SDG12									2
SDG13	1	1			1		1		4
SDG14								1		1	2
SDG15										6	4
SDG16							1	1	1
SDG17						3			1
	Sendai Framework							GDRI				Total score
	A	B	C	D	E	F	G	Social susceptibility	Coping and adaptation	Ecosystem Robustness	Ecosystem sensitivity
SDG1	x	x	x		x			6	4			11
SDG2								5	3			10
SDG3									3			3
SDG4								3	2			5
SDG5								2				2
SDG6								3	1	3		7
SDG7								1				1
SDG8								1				1
SDG9							1	1	2			4
SDG10								2	1			3
SDG11	1	1	1	1	1		1	2	3			11
SDG12									2			2
SDG13	1	1			1		1		4			8
SDG14								1		1	2	4
SDG15										6	4	10
SDG16							1	1	1			3
SDG17						3			1			4
	GDRI
SDG	Social susceptibility	Coping and adaptation	Ecosystem Robustness	Ecosystem sensitivity	Ecosystem exposure	Social exposure	Total
1 No poverty	6	4				2	12
2 Food security	5	5					10
3 Good health and well being		3				2	5
4 Quality education	3	2					5
5 Gender equality	2						2
6	3	1	3	2			9
Clean Water and Sanitation
7 Affordable and clean energy	2						2
8 Decent work and economic growth	1						1
9 Industry, innovation and infrastructures	1	3					4
10 Reduced inequality	2	1					3
11 Sustainable cities	2	3				1	6
12 Consumption and production		2					2
13 Climate action		3					3
14 Life below water	1		1	2			4
15 Life on			6	4			10
land
16 Peace, justice, and strong institutions	1	3					4
17 Partnership for the goals		1					1
Total	29	31	10	8		5	83
										Figure 1: Some interlinkages between fundamental issues (sustainable development, biological diversity, global warming, and disaster risk) tackled by the global agenda and alignment to address the vulnerability of social-ecological systems. The vulnerability of social-ecological systems is driven by the interplay between social susceptibility*, ecological sensitivity*, ecological robustness*, cop…
	SDG
SFDRR targets	1 No poverty	2 Food security	3 Good health and well being	4 Quality education	5 Gender equality	6 Clean Water and Sanitation	7 Affordable and clean energy	8 Decent work and economic growth	9 Industry, innovation and infrastructures	10 Reduced inequality	11 Sustainable cities	12 Consumption and production	13 Climate action	14 Life below water	15 Life on Land	16 Peace, justice, and strong institutions	17 Partnership for the goals
0	3										3		3
B - Reduce the number of affected people	5										5		3
C - Reduce direct disaster economic loss	1	1									1				1
D - Reduce disaster damage to critical infrastructure and disruption of basic services (health and educational facilities)	2					1					2
E - Increase the number of countries with national and local disaster risk reduction strategies	2		1								2		2
F - Enhance international cooperation to developing countries	1		1						1								3
G - Increase the availability of and access to multi‑hazard early warning systems and disaster risk information	2		1	1					1		6		3
Total	16	1	3	1	0	1	0	0	2	0	19	0	11	0	1	0	3
SFDRR targets
A - Reduce global disaster mortality
B - Reduce the number of affected people
C - Reduce direct disaster economic loss
D - Reduce disaster damage to critical infrastructure and disruption of basic services (health and educational facilities)
E - Increase the number of countries with national and local disaster risk reduction strategies
F - Enhance international cooperation to developing countries
G - Increase the availability of and access to multi‑hazard early warning systems and disaster risk information
Total
1 No poverty
2 Food security
3 Good health and well being
4 Quality education
5 Gender equality
6
Clean Water and Sanitation
7 Affordable and clean energy
8 Decent work and economic growth
9 Industry, innovation and infrastructures
10 Reduced inequality
11 Sustainable cities
12 Consumption and production
13 Climate action
14 Life below water
15 Life on
land
16 Peace, justice, and strong institutions
17 Partnership for the goals

## Sheet: SDGIndicators
Target	Indicator	SDG Indicators adapted to WP4 - GDRIcoastal	GDRI categories	Comments GDRI	Initial Proposed Tier (by Secretariat)	Possible Custodian Agency(ies)	Partner Agency(ies)	Updated Tier Classification (by IAEG-SDG Members)	Notes (including timing of review and explanation for change in Tier)
Goal 1. End poverty in all its forms everywhere
1.1 By 2030, eradicate extreme poverty for all people everywhere, currently measured as people living on less than $1.25 a day	1.1.1 Proportion of population below the international poverty line, by sex, age, employment status and geographical location (urban/rural)	1.1.1 Proportion of population below the international poverty line, by sex, age, employment status and geographical location (urban/rural)	Vulnerability> Social susceptibility	same - social vulnerability	Tier I	World Bank	ILO	Tier I
1.2 By 2030, reduce at least by half the proportion of men, women and children of all ages living in poverty in all its dimensions according to national definitions	1.2.1 Proportion of population living below the national poverty line, by sex and age	1.2.1 Proportion of population living below the national poverty line, by sex and age	Vulnerability> Social susceptibility	same - social vulnerability	Tier I	World Bank	UNICEF	Tier I
	1.2.2 Proportion of men, women and children of all ages living in poverty in all its dimensions according to national definitions	1.2.2 Proportion of men, women and children of all ages living in poverty in all its dimensions according to national definitions	Vulnerability> Social susceptibility	same - social vulnerability	Tier II	National Gov.	UNICEF, World Bank, UNDP	Tier II
1.3 Implement nationally appropriate social protection systems and measures for all, including floors, and by 2030 achieve substantial coverage of the poor and the vulnerable	1.3.1 Proportion of population covered by social protection floors/systems, by sex, distinguishing children, unemployed persons, older persons, persons with disabilities, pregnant women, newborns, work-injury victims and the poor and the vulnerable	1.3.1 Proportion of population covered by social protection floors/systems, by sex, distinguishing children, unemployed persons, older persons, persons with disabilities, pregnant women, newborns, work-injury victims and the poor and the vulnerable	Vulnerability> Social susceptibility	same- social vulnerability	Tier I	ILO	World Bank	Tier II	IAEG-SDG 3rd meeting: Lack of sufficient data coverage (classified as Tier II)
1.4 By 2030, ensure that all men and women, in particular the poor and the vulnerable, have equal rights to economic resources, as well as access to basic services, ownership and control over land and other forms of property, inheritance, natural resources, appropriate new technology and financial services, including microfinance	1.4.1 Proportion of population living in households with access to basic services	1.4.1 Proportion of population living in households with access to basic services	Vulnerability> Social susceptibility	Same - social vulnerability	Tier III	UN-Habitat	UNICEF, WHO	Tier I	Data availability reviewed in Oct. 2019 (classified as Tier I) Reviewed at Sept 2018 WebEx meeting (classified as Tier II)
	1.4.2 Proportion of total adult population with secure tenure rights to land, (a) with legally recognized documentation, and (b) who perceive their rights to land as secure, by sex and type of tenure	1.4.2 Proportion of total adult population with secure tenure rights to land, (a) with legally recognized documentation, and (b) who perceive their rights to land as secure, by sex and type of tenure	Vulnerability> Social susceptibility	We have already identified problems of land tenure rights as many people have lost their land due to riverbank erosion in the coastal area - we may create an indicator "land lost by riverbank erosion" => loss of livelihood = increased poverty	Tier III	World Bank, UN-Habitat	FAO, UNSD, UN Women, UNEP, IFAD	Tier II	Reviewed at 6th IAEG-SDG meeting (classified as Tier II)
1.5 By 2030, build the resilience of the poor and those in vulnerable situations and reduce their exposure and vulnerability to climate-related extreme events and other economic, social and environmental shocks and disasters	1.5.1 Number of deaths, missing persons and directly affected persons attributed to disasters per 100,000 population	1.5.1 Number of deaths, missing persons and directly affected persons attributed to disasters per 100,000 population	Vulnerability> Social susceptibility	Find data for the deltas - directly affected persons : displaced / flood and erosion, etc. per 10 000 habitant	Tier II	UNDRR	UN-Habitat, UNEP, DESA Population Division	Tier II	Sendai modification; Reviewed at 5th IAEG-SDG meeting (classified as Tier II) 1.5.1/11.5.1/13.1.1 are repeats
	1.5.2 Direct economic loss attributed to disasters in relation to global gross domestic product (GDP)	1.5.2 Direct economic loss attributed to disasters in relation to global gross domestic product (GDP)	Vulnerability> Social susceptibility		Tier II	UNDRR	UNEP, FAO	Tier II	Sendai modification; Reviewed at 5th IAEG-SDG meeting (classified as Tier II)
	1.5.3 Number of countries that adopt and implement national disaster risk reduction strategies in line with the Sendai Framework for Disaster Risk Reduction 2015–2030	1.5.3 Number of communes/villages that adopt and implement national disaster risk reduction strategies in line with the Sendai Framework for Disaster Risk Reduction 2015–2030	Vulnerability> Social susceptibility	Application of national disaster risk reduction strategies NDRRS at the local level - location of activities - mapping - numbers of actions	Tier II	UNDRR	UNEP	Tier II	Data availability reviewed in Oct. 2019 (classified as Tier II) Data availability reviewed in Nov. 2017 (classified as Tier I) Sendai modification; Reviewed at 5th IAEG-SDG meeting (classified as Tier II) 1.5.3/11.b.1/13.1.2 are repeats
	1.5.4 Proportion of local governments that adopt and implement local disaster risk reduction strategies in line with national disaster risk reduction strategies	1.5.4 Proportion of local governments that adopt and implement local disaster risk reduction strategies in line with national disaster risk reduction strategies	Adaptive capacity	Localisation of local governments that adopt and implement local disaster risk reduction strategies		UNDRR		Tier II	Reviewed at 6th IAEG-SDG meeting (classified as Tier II) Sendai modification; Reviewed at 5th IAEG-SDG meeting (classified as Tier III) 1.5.4/11.b.2/13.1.3 are repeats
1.a Ensure significant mobilization of resources from a variety of sources, including through enhanced development cooperation, in order to provide adequate and predictable means for developing countries, in particular least developed countries, to implement programmes and policies to end poverty in all its dimensions	1.a.1 Proportion of domestically generated resources allocated by the government directly to poverty reduction programmes	1.a.1 Proportion of domestically generated resources allocated by the government directly to poverty reduction programmes	Adaptive capacity					Tier III	UNSC 48 Refinement; Reviewed at 5th IAEG-SDG meeting (classified as Tier III)
	1.a.2 Proportion of total government spending on essential services (education, health and social protection)	1.a.2 Proportion of total government spending on essential services (education, health and social protection)	Adaptive capacity		Tier III	Under discussion among agencies (ILO, UNESCO-UIS, WHO)		Tier II	IAEG-SDG 3rd meeting: There is an established methodology for the indicator (classified as Tier II)
	1.a.3 Sum of total grants and non-debt-creating inflows directly allocated to poverty reduction programmes as a proportion of GDP	1.a.3 Sum of total grants and non-debt-creating inflows directly allocated to poverty reduction programmes as a proportion of GDP	Adaptive capacity					Tier III	UNSC 48 Refinement; Reviewed at 5th IAEG-SDG meeting (classified as Tier III)
1.b Create sound policy frameworks at the national, regional and international levels, based on pro-poor and gender-sensitive development strategies, to support accelerated investment in poverty eradication actions	1.b.1 Proportion of government recurrent and capital spending to sectors that disproportionately benefit women, the poor and vulnerable groups	1.b.1 Proportion of government recurrent and capital spending to sectors that disproportionately benefit women, the poor and vulnerable groups	Adaptive capacity		Tier III			Tier III
Goal 2. End hunger, achieve food security and improved nutrition and promote sustainable agriculture
2.1 By 2030, end hunger and ensure access by all people, in particular the poor and people in vulnerable situations, including infants, to safe, nutritious and sufficient food all year round	2.1.1 Prevalence of undernourishment	2.1.1 Prevalence of undernourishment	social susceptibility	Prevalence of undernourishment / Access to food in coastal areas : define livelihoods - local production and dependency on distribution of food products from the market or public distribution system	Tier I	FAO		Tier I
	2.1.2 Prevalence of moderate or severe food insecurity in the population, based on the Food Insecurity Experience Scale (FIES)	2.1.2 Prevalence of moderate or severe food insecurity in the population, based on the Food Insecurity Experience Scale (FIES)	social susceptibility	Food insecurity in coastal areas / dependency on market products => see changes in livelihoods : from local production based on diversity of productions to monospecific productions = specialisation e.g. Crab and prawn production	Tier I	FAO		Tier I	Data availability reviewed in Oct. 2019 (classified as Tier I) Reviewed at Webex meeting in Nov. 2017 following 6th IAEG-SDG meeting (classified as Tier II)
2.2 By 2030, end all forms of malnutrition, including achieving, by 2025, the internationally agreed targets on stunting and wasting in children under 5 years of age, and address the nutritional needs of adolescent girls, pregnant and lactating women and older persons	2.2.1 Prevalence of stunting (height for age <-2 standard deviation from the median of the World Health Organization (WHO) Child Growth Standards) among children under 5 years of age	2.2.1 Prevalence of stunting (height for age <-2 standard deviation from the median of the World Health Organization (WHO) Child Growth Standards) among children under 5 years of age	social susceptibility		Tier I	UNICEF, WHO		Tier I
	2.2.2 Prevalence of malnutrition (weight for height >+2 or <-2 standard deviation from the median of the WHO Child Growth Standards) among children under 5 years of age, by type (wasting and overweight)	2.2.2 Prevalence of malnutrition (weight for height >+2 or <-2 standard deviation from the median of the WHO Child Growth Standards) among children under 5 years of age, by type (wasting and overweight)	social susceptibility		Tier I	UNICEF, WHO		Tier I
2.3 By 2030, double the agricultural productivity and incomes of small-scale food producers, in particular women, indigenous peoples, family farmers, pastoralists and fishers, including through secure and equal access to land, other productive resources and inputs, knowledge, financial services, markets and opportunities for value addition and non-farm employment	2.3.1 Volume of production per labour unit by classes of farming/pastoral/forestry enterprise size	2.3.1 Volume of production per labour unit by classes of farming/pastoral/forestry enterprise size	social susceptibility	This is a very good indicator to evaluate the changes of the local production in time - and observe the shift from local diverse production to industrial specialised prawn and crab farming Hypothesis : shift from divers agro-ecology to mono-specific industrial production	Tier III	FAO		Tier II	Reviewed at Sept 2018 WebEx meeting (classified as Tier II) IAEG-SDG 6th meeting: Needs additional work on definition of "small scale food producers"
	2.3.2 Average income of small-scale food producers, by sex and indigenous status	2.3.2 Average income of small-scale food producers, by sex and indigenous status	social susceptibility	average income of workers in the crab and prawn factory industry	Tier III	FAO	World Bank	Tier II	Reviewed at Sept 2018 WebEx meeting (classified as Tier II) IAEG-SDG 6th meeting: Needs additional work on definition of "small scale food producers"
2.4 By 2030, ensure sustainable food production systems and implement resilient agricultural practices that increase productivity and production, that help maintain ecosystems, that strengthen capacity for adaptation to climate change, extreme weather, drought, flooding and other disasters and that progressively improve land and soil quality	2.4.1 Proportion of agricultural area under productive and sustainable agriculture	2.4.1 Proportion of agricultural area under productive and sustainable agriculture	social susceptibility	This is a very good indicator - Question is the local agro-ecological production sustainable ? - local divers production/ market production for exportations (prawn and crab farming/ paddy cultivation)	Tier III	FAO	UNEP	Tier II	Reviewed at 8th IAEG-SDG meeting (classified as Tier II) IAEG-SDG 6th meeting: Review of results of pilot studies necessary and more testing needed before indicator can be reclassified
2.5 By 2020, maintain the genetic diversity of seeds, cultivated plants and farmed and domesticated animals and their related wild species, including through soundly managed and diversified seed and plant banks at the national, regional and international levels, and promote access to and fair and equitable sharing of benefits arising from the utilization of genetic resources an+A37d associated tr…	2.5.1 Number of plant and animal genetic resources for food and agriculture secured in either medium- or long-term conservation facilities	2.5.1 Number of plant and animal genetic resources for food and agriculture secured in either medium- or long-term conservation facilities	adaptation capacities		Tier III	FAO	UNEP	Tier I	Data availability reviewed in Nov. 2017 (classified as Tier I) IAEG-SDG 4th meeting: There is an agreed methodology, but lack of sufficient data coverage (classified as Tier II)
	2.5.2 Proportion of local breeds classified as being at risk, not at risk or at unknown level of risk of extinction	2.5.2 Proportion of local breeds classified as being at risk, not at risk or at unknown level of risk of extinction	social / ecological susceptibility		Tier II	FAO	UNEP	Tier II	Data availability reviewed in Oct. 2019 (classified as Tier II) Data availability reviewed in Nov. 2017 (classified as Tier I)
2.a Increase investment, including through enhanced international cooperation, in rural infrastructure, agricultural research and extension services, technology development and plant and livestock gene banks in order to enhance agricultural productive capacity in developing countries, in particular least developed countries	2.a.1 The agriculture orientation index for government expenditures	?			Tier I	FAO		Tier I	Data availability reviewed in Nov. 2018 (classified as Tier I) IAEG-SDG 3rd meeting: Lack of sufficient data coverage (classified as Tier II)
	2.a.2 Total official flows (official development assistance plus other official flows) to the agriculture sector	?			Tier I	OECD	FAO	Tier I
2.b Correct and prevent trade restrictions and distortions in world agricultural markets, including through the parallel elimination of all forms of agricultural export subsidies and all export measures with equivalent effect, in accordance with the mandate of the Doha Development Round	2.b.1 Agricultural export subsidies	?			Tier I	WTO		Tier I	UNSC 48 refinement: Formerly 2.b.2; Removed original 2.b.1
2.c Adopt measures to ensure the proper functioning of food commodity markets and their derivatives and facilitate timely access to market information, including on food reserves, in order to help limit extreme food price volatility	2.c.1 Indicator of food price anomalies	2.c.1 Indicator of food price anomalies	social vulnerability		Tier III	FAO		Tier II	Fast Track; Reviewed at 5th IAEG-SDG meeting (classified as Tier II)
Goal 3. Ensure healthy lives and promote well-being for all at all ages
3.1 By 2030, reduce the global maternal mortality ratio to less than 70 per 100,000 live births	3.1.1 Maternal mortality ratio	3.1.1 Maternal mortality ratio	social vulnerability		Tier II	WHO	UNICEF, UNFPA, DESA Population Division, World Bank	Tier I	Data availability reviewed in Nov. 2017 (classified as Tier I)
	3.1.2 Proportion of births attended by skilled health personnel	3.1.2 Proportion of births attended by skilled health personnel	social vulnerability		Tier I	UNICEF, WHO	UNFPA	Tier I
3.2 By 2030, end preventable deaths of newborns and children under 5 years of age, with all countries aiming to reduce neonatal mortality to at least as low as 12 per 1,000 live births and under-5 mortality to at least as low as 25 per 1,000 live births	3.2.1 Under‑5 mortality rate	3.2.1 Under‑5 mortality rate	social vulnerability		Tier I	UNICEF	DESA Population Division, World Bank, WHO	Tier I
	3.2.2 Neonatal mortality rate	3.2.2 Neonatal mortality rate	social vulnerability		Tier I	UNICEF	DESA Population Division, World Bank, WHO	Tier I
3.3 By 2030, end the epidemics of AIDS, tuberculosis, malaria and neglected tropical diseases and combat hepatitis, water-borne diseases and other communicable diseases	3.3.1 Number of new HIV infections per 1,000 uninfected population, by sex, age and key populations	3.3.1 Number of new HIV infections per 1,000 uninfected population, by sex, age and key populations	social vulnerability		Tier I	UNAIDS	WHO, UNFPA	Tier I	Data availability reviewed in Nov. 2018 (classified as Tier I) IAEG-SDG 3rd meeting: Lack of sufficient data coverage (classified as Tier II)
	3.3.2 Tuberculosis incidence per 100,000 population	3.3.2 Tuberculosis incidence per 100,000 population	social vulnerability		Tier I	WHO		Tier I
	3.3.3 Malaria incidence per 1,000 population	3.3.3 Malaria incidence per 1,000 population	social vulnerability		Tier I	WHO		Tier I
	3.3.4 Hepatitis B incidence per 100,000 population	3.3.4 Hepatitis B incidence per 100,000 population	social vulnerability		Tier II	WHO		Tier I	Data availability reviewed in Nov. 2018 (classified as Tier I)
	3.3.5 Number of people requiring interventions against neglected tropical diseases	3.3.5 Number of people requiring interventions against neglected tropical diseases	social vulnerability		Tier I	WHO		Tier I
3.4 By 2030, reduce by one third premature mortality from non-communicable diseases through prevention and treatment and promote mental health and well-being	3.4.1 Mortality rate attributed to cardiovascular disease, cancer, diabetes or chronic respiratory disease	3.4.1 Mortality rate attributed to cardiovascular disease, cancer, diabetes or chronic respiratory disease	social vulnerability		Tier II	WHO		Tier I	Data availability reviewed in Nov. 2017 (classified as Tier I)
	3.4.2 Suicide mortality rate	3.4.2 Suicide mortality rate	social vulnerability		Tier II	WHO		Tier I	Data availability reviewed in Nov. 2017 (classified as Tier I)
3.5 Strengthen the prevention and treatment of substance abuse, including narcotic drug abuse and harmful use of alcohol	3.5.1 Coverage of treatment interventions (pharmacological, psychosocial and rehabilitation and aftercare services) for substance use disorders	3.5.1 Coverage of treatment interventions (pharmacological, psychosocial and rehabilitation and aftercare services) for substance use disorders	social vulnerability		Tier III	WHO, UNODC		Tier II	Reviewed at 10th IAEG-SDG meeting (classified as Tier II)
	3.5.2 Harmful use of alcohol, defined according to the national context as alcohol per capita consumption (aged 15 years and older) within a calendar year in litres of pure alcohol	3.5.2 Harmful use of alcohol, defined according to the national context as alcohol per capita consumption (aged 15 years and older) within a calendar year in litres of pure alcohol	social vulnerability		Tier I	WHO		Tier I
3.6 By 2020, halve the number of global deaths and injuries from road traffic accidents	3.6.1 Death rate due to road traffic injuries	3.6.1 Death rate due to road traffic injuries	social vulnerability		Tier I	WHO	UNECE	Tier I
3.7 By 2030, ensure universal access to sexual and reproductive health-care services, including for family planning, information and education, and the integration of reproductive health into national strategies and programmes	3.7.1 Proportion of women of reproductive age (aged 15–49 years) who have their need for family planning satisfied with modern methods	3.7.1 Proportion of women of reproductive age (aged 15–49 years) who have their need for family planning satisfied with modern methods	social vulnerability		Tier I	DESA Population Division	UNFPA, WHO	Tier I
	3.7.2 Adolescent birth rate (aged 10–14 years; aged 15–19 years) per 1,000 women in that age group	3.7.2 Adolescent birth rate (aged 10–14 years; aged 15–19 years) per 1,000 women in that age group	social vulnerability		Tier I	DESA Population Division	UNFPA, WHO	Tier I	Data availability reviewed in Nov. 2018 y (classified as Tier I) IAEG-SDG 3rd meeting: Lack of sufficient data coverage (classified as Tier II)
3.8 Achieve universal health coverage, including financial risk protection, access to quality essential health-care services and access to safe, effective, quality and affordable essential medicines and vaccines for all	3.8.1 Coverage of essential health services (defined as the average coverage of essential services based on tracer interventions that include reproductive, maternal, newborn and child health, infectious diseases, non-communicable diseases and service capacity and access, among the general and the most disadvantaged population)	3.8.1 Coverage of essential health services (defined as the average coverage of essential services based on tracer interventions that include reproductive, maternal, newborn and child health, infectious diseases, non-communicable diseases and service capacity and access, among the general and the most disadvantaged population)	social vulnerability		Tier III	WHO	UNICEF, UNFPA, DESA Population Division	Tier I	Proposed methodology update reviewed at Jan. 2019 WebEx: continue to use already existing methodology to report on this indicator. Request further work on new methodology to be completed before considering replacing existing methodology with proposed methodology. Data availability reviewed in Nov. 2018 (classified as Tier I) Reviewed at 7th IAEG-SDG meeting (classified as Tier II) IAEG-SDG 6th me…
	3.8.2 Proportion of population with large household expenditures on health as a share of total household expenditure or income	3.8.2 Proportion of population with large household expenditures on health as a share of total household expenditure or income	social vulnerability		Tier III	WHO, World Bank		Tier I	Data availability reviewed in Nov. 2018 (classified as Tier I) UNSC 48 Refinement, Reviewed at 5th IAEG-SDG meeting: Data coverage for some regions is limited (classified as Tier II)
3.9 By 2030, substantially reduce the number of deaths and illnesses from hazardous chemicals and air, water and soil pollution and contamination	3.9.1 Mortality rate attributed to household and ambient air pollution	3.9.1 Mortality rate attributed to household and ambient air pollution	social vulnerability		Tier I	WHO	UNEP	Tier I
	3.9.2 Mortality rate attributed to unsafe water, unsafe sanitation and lack of hygiene (exposure to unsafe Water, Sanitation and Hygiene for All (WASH) services)	3.9.2 Mortality rate attributed to unsafe water, unsafe sanitation and lack of hygiene (exposure to unsafe Water, Sanitation and Hygiene for All (WASH) services)	social vulnerability		Tier II	WHO	UNEP	Tier I	Data availability reviewed in Nov. 2017 (classified as Tier I)
	3.9.3 Mortality rate attributed to unintentional poisoning	3.9.3 Mortality rate attributed to unintentional poisoning	social vulnerability		Tier II	WHO	UNEP	Tier I	Data availability reviewed in Nov. 2017 (classified as Tier I)
3.a Strengthen the implementation of the World Health Organization Framework Convention on Tobacco Control in all countries, as appropriate	3.a.1 Age-standardized prevalence of current tobacco use among persons aged 15 years and older	3.a.1 Age-standardized prevalence of current tobacco use among persons aged 15 years and older	social vulnerability		Tier I	WHO, WHO-FCTC		Tier I
3.b Support the research and development of vaccines and medicines for the communicable and non‑communicable diseases that primarily affect developing countries, provide access to affordable essential medicines and vaccines, in accordance with the Doha Declaration on the TRIPS Agreement and Public Health, which affirms the right of developing countries to use to the full the provisions in the Agr…	3.b.1 Proportion of the target population covered by all vaccines included in their national programme	3.b.1 Proportion of the target population covered by all vaccines included in their national programme	social vulnerability			WHO, UNICEF		Tier I	Data availability reviewed in Nov. 2018 (classified as Tier I) Reviewed at Webex meeting in Nov. 2017 following 6th IAEG-SDG meeting (classified as Tier II) UNSC 48 Refinement; Reviewed at 5th IAEG-SDG meeting (classified as Tier III)
	3.b.2 Total net official development assistance to medical research and basic health sectors	3.b.2 Total net official development assistance to medical research and basic health sectors	social vulnerability		Tier I	OECD		Tier I
	3.b.3 Proportion of health facilities that have a core set of relevant essential medicines available and affordable on a sustainable basis	3.b.3 Proportion of health facilities that have a core set of relevant essential medicines available and affordable on a sustainable basis	social vulnerability			WHO		Tier II	Reviewed at 8th IAEG-SDG meeting (classified as Tier II) UNSC 48 Refinement; Reviewed at 5th IAEG-SDG meeting (classified as Tier III)
3.c Substantially increase health financing and the recruitment, development, training and retention of the health workforce in developing countries, especially in least developed countries and small island developing States	3.c.1 Health worker density and distribution	3.c.1 Health worker density and distribution	social vulnerability		Tier I	WHO		Tier I
3.d Strengthen the capacity of all countries, in particular developing countries, for early warning, risk reduction and management of national and global health risks	3.d.1 International Health Regulations (IHR) capacity and health emergency preparedness	3.d.1 International Health Regulations (IHR) capacity and health emergency preparedness	adaptative capacity		Tier II	WHO		Tier I	Data availability reviewed in Nov. 2017 (classified as Tier I)
Goal 4. Ensure inclusive and equitable quality education and promote lifelong learning opportunities for all
4.1 By 2030, ensure that all girls and boys complete free, equitable and quality primary and secondary education leading to relevant and effective learning outcomes	4.1.1 Proportion of children and young people (a) in grades 2/3; (b) at the end of primary; and (c) at the end of lower secondary achieving at least a minimum proficiency level in (i) reading and (ii) mathematics, by sex	4.1.1 Proportion of children and young people (a) in grades 2/3; (b) at the end of primary; and (c) at the end of lower secondary achieving at least a minimum proficiency level in (i) reading and (ii) mathematics, by sex	social susceptibility		Tier III	UNESCO-UIS	OECD	Tier I	Data availability reviewed in Oct. 2019 (classified as Tier I) Part (a) reviewed at 8th IAEG-SDG meeting (classified as Tier II) Reviewed at IAEG-SDG 6th meeting: part (a) Needs additional work to develop internationally comparable statistics IAEG-SDG 4th meeting: Multi-tier classification due to concerns regarding the methodology for part (a) ((a) classified as Tier III)
4.2 By 2030, ensure that all girls and boys have access to quality early childhood development, care and pre-primary education so that they are ready for primary education	4.2.1 Proportion of children under 5 years of age who are developmentally on track in health, learning and psychosocial well-being, by sex	4.2.1 Proportion of children under 5 years of age who are developmentally on track in health, learning and psychosocial well-being, by sex			Tier II	UNICEF	UNESCO-UIS, OECD, World Bank, WHO	Tier II/III	IAEG-SDG 9th meeting: Multi-tier classification. Part of indicator measuring progress for children 0-23 months is Tier III, for children 24-59 months indicator is Tier II (classified as Tier II/III). IAEG-SDG 3rd meeting: There is no established methodology for the indicator (classified as Tier III)
	4.2.2 Participation rate in organized learning (one year before the official primary entry age), by sex	4.2.2 Participation rate in organized learning (one year before the official primary entry age), by sex			Tier I	UNESCO-UIS	UNICEF, OECD	Tier I
4.3 By 2030, ensure equal access for all women and men to affordable and quality technical, vocational and tertiary education, including university	4.3.1 Participation rate of youth and adults in formal and non-formal education and training in the previous 12 months, by sex	4.3.1 Participation rate of youth and adults in formal and non-formal education and training in the previous 12 months, by sex			Tier II	UNESCO-UIS	OECD, Eurostat, ILO	Tier II
4.4 By 2030, substantially increase the number of youth and adults who have relevant skills, including technical and vocational skills, for employment, decent jobs and entrepreneurship	4.4.1 Proportion of youth and adults with information and communications technology (ICT) skills, by type of skill	4.4.1 Proportion of youth and adults with information and communications technology (ICT) skills, by type of skill			Tier II	UNESCO-UIS, ITU	OECD	Tier II
4.5 By 2030, eliminate gender disparities in education and ensure equal access to all levels of education and vocational training for the vulnerable, including persons with disabilities, indigenous peoples and children in vulnerable situations	4.5.1 Parity indices (female/male, rural/urban, bottom/top wealth quintile and others such as disability status, indigenous peoples and conflict-affected, as data become available) for all education indicators on this list that can be disaggregated	4.5.1 Parity indices (female/male, rural/urban, bottom/top wealth quintile and others such as disability status, indigenous peoples and conflict-affected, as data become available) for all education indicators on this list that can be disaggregated			Tier I/II/III	UNESCO-UIS	OECD	Tier I/II depending on indice	As of the Nov./Dec. 2019 WebEx meeting: Tier III removed since there are no longer any Tier III indicators in Goal 4
4.6 By 2030, ensure that all youth and a substantial proportion of adults, both men and women, achieve literacy and numeracy	4.6.1 Proportion of population in a given age group achieving at least a fixed level of proficiency in functional (a) literacy and (b) numeracy skills, by sex	4.6.1 Proportion of population in a given age group achieving at least a fixed level of proficiency in functional (a) literacy and (b) numeracy skills, by sex			Tier II	UNESCO-UIS	World Bank, OECD	Tier II
4.7 By 2030, ensure that all learners acquire the knowledge and skills needed to promote sustainable development, including, among others, through education for sustainable development and sustainable lifestyles, human rights, gender equality, promotion of a culture of peace and non-violence, global citizenship and appreciation of cultural diversity and of culture’s contribution to sustainable de…	4.7.1 Extent to which (i) global citizenship education and (ii) education for sustainable development, including gender equality and human rights, are mainstreamed at all levels in (a) national education policies; (b) curricula; (c) teacher education; and (d) student assessment	4.7.1 Extent to which (i) global citizenship education and (ii) education for sustainable development, including gender equality and human rights, are mainstreamed at all levels in (a) national education policies; (b) curricula; (c) teacher education; and (d) student assessment			Tier III	UNESCO-UIS	OECD, UNEP, UN WOMEN	Tier II	Reviewed at Nov./Dec. 2019 WebEx meeting (classified as Tier II) Reviewed at Dec. 2018 WebEx meeting: request additional work on questionnaire methodology (classified as Tier III) Reviewed at 8th IAEG-SDG meeting: request additional work on methodology	*
4.a Build and upgrade education facilities that are child, disability and gender sensitive and provide safe, non-violent, inclusive and effective learning environments for all	4.a.1 Proportion of schools with access to (a) electricity; (b) the Internet for pedagogical purposes; (c) computers for pedagogical purposes; (d) adapted infrastructure and materials for students with disabilities; (e) basic drinking water; (f) single-sex basic sanitation facilities; and (g) basic handwashing facilities (as per the WASH indicator definitions)	4.a.1 Proportion of schools with access to (a) electricity; (b) the Internet for pedagogical purposes; (c) computers for pedagogical purposes; (d) adapted infrastructure and materials for students with disabilities; (e) basic drinking water; (f) single-sex basic sanitation facilities; and (g) basic handwashing facilities (as per the WASH indicator definitions)			Tier I/II	UNESCO-UIS	UNICEF, OECD, UNEP	Tier II	IAEG-SDG 3rd meeting: Lack of sufficient data coverage (classified as Tier II)
4.b By 2020, substantially expand globally the number of scholarships available to developing countries, in particular least developed countries, small island developing States and African countries, for enrolment in higher education, including vocational training and information and communications technology, technical, engineering and scientific programmes, in developed countries and other deve…	4.b.1 Volume of official development assistance flows for scholarships by sector and type of study	4.b.1 Volume of official development assistance flows for scholarships by sector and type of study			Tier I	OECD	UNESCO-UIS	Tier I
4.c By 2030, substantially increase the supply of qualified teachers, including through international cooperation for teacher training in developing countries, especially least developed countries and small island developing States	4.c.1 Proportion of teachers in: (a) pre-primary; (b) primary; (c) lower secondary; and (d) upper secondary education who have received at least the minimum organized teacher training (e.g. pedagogical training) pre-service or in-service required for teaching at the relevant level in a given country	4.c.1 Proportion of teachers in: (a) pre-primary; (b) primary; (c) lower secondary; and (d) upper secondary education who have received at least the minimum organized teacher training (e.g. pedagogical training) pre-service or in-service required for teaching at the relevant level in a given country			Tier I	UNESCO-UIS	OECD	Tier II	Data availability reviewed in Nov. 2017 (classified as Tier II)
Goal 5. Achieve gender equality and empower all women and girls
5.1 End all forms of discrimination against all women and girls everywhere	5.1.1 Whether or not legal frameworks are in place to promote, enforce and monitor equality and non‑discrimination on the basis of sex				Tier III	UN Women, World Bank, OECD Development Centre	OHCHR	Tier II	Reviewed at 7th IAEG-SDG meeting (classified as Tier II)
5.2 Eliminate all forms of violence against all women and girls in the public and private spheres, including trafficking and sexual and other types of exploitation	5.2.1 Proportion of ever-partnered women and girls aged 15 years and older subjected to physical, sexual or psychological violence by a current or former intimate partner in the previous 12 months, by form of violence and by age				Tier II	UNICEF, UN Women, UNFPA, WHO, UNODC	UNSD, UNDP	Tier II
	5.2.2 Proportion of women and girls aged 15 years and older subjected to sexual violence by persons other than an intimate partner in the previous 12 months, by age and place of occurrence				Tier II	UNICEF, UN Women, UNFPA, WHO, UNODC	UNSD, UNDP	Tier II
5.3 Eliminate all harmful practices, such as child, early and forced marriage and female genital mutilation	5.3.1 Proportion of women aged 20–24 years who were married or in a union before age 15 and before age 18				Tier I	UNICEF	WHO, UNFPA, UN Women, DESA Population Division	Tier I	Data availability reviewed in May 2019 (classified as Tier I) IAEG-SDG 3rd meeting: Lack of sufficient data coverage (classified as Tier II)
	5.3.2 Proportion of girls and women aged 15–49 years who have undergone female genital mutilation/cutting, by age				Tier I	UNICEF	UNFPA, WHO	Tier I	Data availability reviewed in May 2019 (classified as Tier I) IAEG-SDG 3rd meeting: Lack of sufficient data coverage (classified as Tier II)
5.4 Recognize and value unpaid care and domestic work through the provision of public services, infrastructure and social protection policies and the promotion of shared responsibility within the household and the family as nationally appropriate	5.4.1 Proportion of time spent on unpaid domestic and care work, by sex, age and location				Tier II	UNSD, UN Women		Tier II
5.5 Ensure women’s full and effective participation and equal opportunities for leadership at all levels of decision-making in political, economic and public life	5.5.1 Proportion of seats held by women in (a) national parliaments and (b) local governments				Tier I/III	IPU, UN Women	World Bank	Tier I	Data availability reviewed in Oct. 2019 (classified as Tier I) Reviewed at 6th IAEG-SDG meeting (part (b) classified as Tier II)
	5.5.2 Proportion of women in managerial positions				Tier I	ILO		Tier I
5.6 Ensure universal access to sexual and reproductive health and reproductive rights as agreed in accordance with the Programme of Action of the International Conference on Population and Development and the Beijing Platform for Action and the outcome documents of their review conferences	5.6.1 Proportion of women aged 15–49 years who make their own informed decisions regarding sexual relations, contraceptive use and reproductive health care				Tier III	UNFPA	UN Women	Tier II	IAEG-SDG 3rd meeting: There is an established methodology for the indicator (classified as Tier II)
	5.6.2 Number of countries with laws and regulations that guarantee full and equal access to women and men aged 15 years and older to sexual and reproductive health care, information and education				Tier III	UNFPA	UN Women, DESA Population Division, WHO	Tier II	Reviewed at Sept 2018 WebEx meeting (classified as Tier II) UNSC 48 Refinement, Reviewed at 5th IAEG-SDG meeting: Internationally agreed methodology and standard to be developed (indicator in piloting stage of methodology development) (classified as Tier III)
5.a Undertake reforms to give women equal rights to economic resources, as well as access to ownership and control over land and other forms of property, financial services, inheritance and natural resources, in accordance with national laws	5.a.1 (a) Proportion of total agricultural population with ownership or secure rights over agricultural land, by sex; and (b) share of women among owners or rights-bearers of agricultural land, by type of tenure				Tier III	FAO	UN Women, UNSD, UNEP, World Bank, UN-Habitat	Tier II	Fast Track; Reviewed at 5th IAEG-SDG meeting (classified as Tier II)
	5.a.2 Proportion of countries where the legal framework (including customary law) guarantees women’s equal rights to land ownership and/or control			% of districts	Tier III	FAO	World Bank, UN Women	Tier II	Reviewed at 6th IAEG-SDG meeting (classified as Tier II)
5.b Enhance the use of enabling technology, in particular information and communications technology, to promote the empowerment of women	5.b.1 Proportion of individuals who own a mobile telephone, by sex				Tier II	ITU		Tier II	Data availability reviewed in Nov. 2018 (classified as Tier II) IAEG-SDG 3rd meeting: There is broad, global data coverage for this indicator (classified as Tier I)
5.c Adopt and strengthen sound policies and enforceable legislation for the promotion of gender equality and the empowerment of all women and girls at all levels	5.c.1 Proportion of countries with systems to track and make public allocations for gender equality and women’s empowerment			% of districts	Tier III	UN Women, OECD, UNDP		Tier II	Reviewed at 6th IAEG-SDG meeting (classified as Tier II)
Goal 6. Ensure availability and sustainable management of water and sanitation for all
6.1 By 2030, achieve universal and equitable access to safe and affordable drinking water for all	6.1.1 Proportion of population using safely managed drinking water services	6.1.1 Proportion of population using safely managed drinking water services	social susceptibility	social susceptibility	Tier I	WHO, UNICEF	UNEP, UN-Habitat	Tier II	Data availability reviewed in Nov. 2017 (classified as Tier II)
6.2 By 2030, achieve access to adequate and equitable sanitation and hygiene for all and end open defecation, paying special attention to the needs of women and girls and those in vulnerable situations	6.2.1 Proportion of population using (a) safely managed sanitation services and (b) a hand-washing facility with soap and water	6.2.1 Proportion of population using (a) safely managed sanitation services and (b) a hand-washing facility with soap and water	social susceptibility	social susceptibility	Tier I	WHO, UNICEF	UNEP	Tier II	Data availability reviewed in Nov. 2017 (classified as Tier II)
6.3 By 2030, improve water quality by reducing pollution, eliminating dumping and minimizing release of hazardous chemicals and materials, halving the proportion of untreated wastewater and substantially increasing recycling and safe reuse globally	6.3.1 Proportion of wastewater safely treated	6.3.1 Proportion of wastewater safely treated	social susceptibility	social susceptibility	Tier III	WHO, UN-Habitat, UNSD	UNEP, OECD, Eurostat	Tier II	Fast Track; Reviewed at 5th IAEG-SDG meeting (classified as Tier II)
	6.3.2 Proportion of bodies of water with good ambient water quality	6.3.2 Proportion of bodies of water with good ambient water quality	ecological susceptibility	ecological susceptibility	Tier III	UNEP	UN-Water	Tier II	Reviewed at 7th IAEG-SDG meeting (classified as Tier II)
6.4 By 2030, substantially increase water-use efficiency across all sectors and ensure sustainable withdrawals and supply of freshwater to address water scarcity and substantially reduce the number of people suffering from water scarcity	6.4.1 Change in water-use efficiency over time	6.4.1 Change in water-use efficiency over time			Tier III	FAO	UNEP, IUCN, UNSD, OECD, Eurostat	Tier I	Data availability reviewed in Oct. 2019 (classified as Tier I) Reviewed at 6th IAEG-SDG meeting (classified as Tier II) Fast Track; Reviewed at 5th IAEG-SDG meeting; More information on terminology is requested (classified as Tier III)
	6.4.2 Level of water stress: freshwater withdrawal as a proportion of available freshwater resources	6.4.2 Level of water stress: freshwater withdrawal as a proportion of available freshwater resources	ecological susceptibility	ecological susceptibility	Tier I	FAO	UNEP, IUCN, UNSD, OECD, Eurostat	Tier I	Data availability reviewed in Nov. 2017 (classified as Tier I) IAEG-SDG 3rd meeting: Lack of sufficient data coverage (classified as Tier II)
6.5 By 2030, implement integrated water resources management at all levels, including through transboundary cooperation as appropriate	6.5.1 Degree of integrated water resources management implementation (0–100)	6.5.1 Degree of integrated water resources management implementation (0–100)	adaptation capacities	adaptation capacities	Tier I	UNEP	UN-Water, IUCN, Ramsar	Tier I	Data availability reviewed in Nov. 2017 (classified as Tier I) IAEG-SDG 3rd meeting: Lack of sufficient data coverage (classified as Tier II)
	6.5.2 Proportion of transboundary basin area with an operational arrangement for water cooperation	6.5.2 Proportion of transboundary basin area with an operational arrangement for water cooperation	adaptation capacities	adaptation capacities	Tier III	UNESCO-IHP, UNECE		Tier I	Data availability reviewed in Nov. 2018 (classified as Tier I) Fast Track; Reviewed at 5th IAEG-SDG meeting (classified as Tier II)
6.6 By 2020, protect and restore water-related ecosystems, including mountains, forests, wetlands, rivers, aquifers and lakes	6.6.1 Change in the extent of water-related ecosystems over time	6.6.1 Change in the extent of water-related ecosystems over time	ecosystem susceptibility	ecosystem susceptibility	Tier III	UNEP, Ramsar	UN-Water, IUCN	Tier I	Data availability reviewed in Nov. 2018 (classified as Tier I) Reviewed at 7th IAEG-SDG meeting (classified as Tier II)
6.a By 2030, expand international cooperation and capacity-building support to developing countries in water- and sanitation-related activities and programmes, including water harvesting, desalination, water efficiency, wastewater treatment, recycling and reuse technologies	6.a.1 Amount of water- and sanitation-related official development assistance that is part of a government-coordinated spending plan	6.a.1 Amount of water- and sanitation-related official development assistance that is part of a government-coordinated spending plan	adaptation capacities	adaptation capacities	Tier I	WHO, OECD	UNEP, UN-Water	Tier I
6.b Support and strengthen the participation of local communities in improving water and sanitation management	6.b.1 Proportion of local administrative units with established and operational policies and procedures for participation of local communities in water and sanitation management	6.b.1 Proportion of local administrative units with established and operational policies and procedures for participation of local communities in water and sanitation management	adaptation capacities	adaptation capacities	Tier I	WHO, OECD	UNEP	Tier I
Goal 7. Ensure access to affordable, reliable, sustainable and modern energy for all
7.1 By 2030, ensure universal access to affordable, reliable and modern energy services	7.1.1 Proportion of population with access to electricity				Tier I	World Bank	IEA, UN-Energy	Tier I
	7.1.2 Proportion of population with primary reliance on clean fuels and technology				Tier I	WHO	UN-Energy	Tier I
7.2 By 2030, increase substantially the share of renewable energy in the global energy mix	7.2.1 Renewable energy share in the total final energy consumption				Tier I	UNSD, IEA, IRENA	World Bank, UN-Energy	Tier I
7.3 By 2030, double the global rate of improvement in energy efficiency	7.3.1 Energy intensity measured in terms of primary energy and GDP				Tier I	UNSD, IEA	World Bank, UN-Energy	Tier I
7.a By 2030, enhance international cooperation to facilitate access to clean energy research and technology, including renewable energy, energy efficiency and advanced and cleaner fossil-fuel technology, and promote investment in energy infrastructure and clean energy technology	7.a.1 International financial flows to developing countries in support of clean energy research and development and renewable energy production, including in hybrid systems				Tier III	OECD, IRENA	IEA, UN-Energy, UNEP	Tier I	Data availability reviewed in Oct. 2019 (classified as Tier I) Reviewed at 6th IAEG-SDG meeting (classified as Tier II) UNSC 48 Refinement, Reviewed at 5th IAEG-SDG meeting: Internationally agreed methodology and standard needs to be developed (classified as Tier III)
7.b By 2030, expand infrastructure and upgrade technology for supplying modern and sustainable energy services for all in developing countries, in particular least developed countries, small island developing States and landlocked developing countries, in accordance with their respective programmes of support	7.b.1 Investments in energy efficiency as a proportion of GDP and the amount of foreign direct investment in financial transfer for infrastructure and technology to sustainable development services				Tier III	IEA		Tier III
Goal 8. Promote sustained, inclusive and sustainable economic growth, full and productive employment and decent work for all
8.1 Sustain per capita economic growth in accordance with national circumstances and, in particular, at least 7 per cent gross domestic product growth per annum in the least developed countries	8.1.1 Annual growth rate of real GDP per capita	8.1.1 Annual growth rate of real GDP per capita	social susceptibility	social susceptibility	Tier I	UNSD	World Bank	Tier I
8.2 Achieve higher levels of economic productivity through diversification, technological upgrading and innovation, including through a focus on high-value added and labour-intensive sectors	8.2.1 Annual growth rate of real GDP per employed person	8.2.1 Annual growth rate of real GDP per employed person	social susceptibility	social susceptibility	Tier I	ILO	World Bank, UNSD	Tier I
8.3 Promote development-oriented policies that support productive activities, decent job creation, entrepreneurship, creativity and innovation, and encourage the formalization and growth of micro-, small- and medium-sized enterprises, including through access to financial services	8.3.1 Proportion of informal employment in non‑agriculture employment, by sex	8.3.1 Proportion of informal employment in non‑agriculture employment, by sex	social susceptibility	social susceptibility	Tier II	ILO		Tier II
8.4 Improve progressively, through 2030, global resource efficiency in consumption and production and endeavour to decouple economic growth from environmental degradation, in accordance with the 10‑Year Framework of Programmes on Sustainable Consumption and Production, with developed countries taking the lead	8.4.1 Material footprint, material footprint per capita, and material footprint per GDP				Tier II	UNEP	OECD	Tier II	Reviewed at 9th IAEG-SDG meeting. Agreed methodology only at global level. Not for country level monitoring (classified as Tier II) Reviewed at Jan. 2019 WebEx meeting: request UNEP to do additional methodological work and await approval as international standard before indicator reclassified. (classified as Tier III) IAEG-SDG 3rd meeting: There is no established methodology for the indicator (cl…
	8.4.2 Domestic material consumption, domestic material consumption per capita, and domestic material consumption per GDP				Tier II	UNEP	OECD	Tier I	Data availability reviewed in Nov. 2017 (classified as Tier I) 8.4.2/12.2.2 are repeats
8.5 By 2030, achieve full and productive employment and decent work for all women and men, including for young people and persons with disabilities, and equal pay for work of equal value	8.5.1 Average hourly earnings of female and male employees, by occupation, age and persons with disabilities				Tier II	ILO		Tier II
	8.5.2 Unemployment rate, by sex, age and persons with disabilities				Tier I	ILO		Tier I
8.6 By 2020, substantially reduce the proportion of youth not in employment, education or training	8.6.1 Proportion of youth (aged 15–24 years) not in education, employment or training				Tier I	ILO		Tier I
8.7 Take immediate and effective measures to eradicate forced labour, end modern slavery and human trafficking and secure the prohibition and elimination of the worst forms of child labour, including recruitment and use of child soldiers, and by 2025 end child labour in all its forms	8.7.1 Proportion and number of children aged 5–17 years engaged in child labour, by sex and age				Tier I	ILO, UNICEF		Tier II	Data availability reviewed in Nov. 2017 (classified as Tier II)
8.8 Protect labour rights and promote safe and secure working environments for all workers, including migrant workers, in particular women migrants, and those in precarious employment	8.8.1 Frequency rates of fatal and non-fatal occupational injuries, by sex and migrant status				Tier I	ILO		Tier II	Data availability reviewed in Nov. 2017 (classified as Tier II)
	8.8.2 Level of national compliance with labour rights (freedom of association and collective bargaining) based on International Labour Organization (ILO) textual sources and national legislation, by sex and migrant status				Tier I	ILO		Tier II	Reviewed at Dec. 2018 WebEx meeting (classified as Tier II) UNSC 48 Refinement, Reviewed at 5th IAEG-SDG meeting: Internationally agreed methodology and standard needs to be approved (classified as Tier III)
8.9 By 2030, devise and implement policies to promote sustainable tourism that creates jobs and promotes local culture and products	8.9.1 Tourism direct GDP as a proportion of total GDP and in growth rate				Tier II	UNWTO	UNEP	Tier II
	8.9.2 Proportion of jobs in sustainable tourism industries out of total tourism jobs				Tier II	UNWTO		Tier III	UNSC 48 Refinement, Reviewed at 5th IAEG-SDG meeting: Taking into account the concerns expressed by the UN Committee on Statistics and the Tourism Satellite Account (classified as Tier III)
8.10 Strengthen the capacity of domestic financial institutions to encourage and expand access to banking, insurance and financial services for all	8.10.1 (a) Number of commercial bank branches per 100,000 adults and (b) number of automated teller machines (ATMs) per 100,000 adults				Tier I	IMF	UNCDF	Tier I
	8.10.2 Proportion of adults (15 years and older) with an account at a bank or other financial institution or with a mobile-money-service provider				Tier I	World Bank	UNCDF	Tier I
8.a Increase Aid for Trade support for developing countries, in particular least developed countries, including through the Enhanced Integrated Framework for Trade-related Technical Assistance to Least Developed Countries	8.a.1 Aid for Trade commitments and disbursements				Tier I	OECD	WTO-EIF	Tier I
8.b By 2020, develop and operationalize a global strategy for youth employment and implement the Global Jobs Pact of the International Labour Organization	8.b.1 Existence of a developed and operationalized national strategy for youth employment, as a distinct strategy or as part of a national employment strategy				Tier III	ILO	World Bank, OECD	Tier II	Reviewed at Dec. 2018 WebEx meeting (classified as Tier II) UNSC 48 Refinement; Reviewed at 5th IAEG-SDG meeting (classified as Tier III)
Goal 9. Build resilient infrastructure, promote inclusive and sustainable industrialization and foster innovation
9.1 Develop quality, reliable, sustainable and resilient infrastructure, including regional and trans-border infrastructure, to support economic development and human well-being, with a focus on affordable and equitable access for all	9.1.1 Proportion of the rural population who live within 2 km of an all-season road	9.1.1 Proportion of the rural population who live within 2 km of an all-season road	social susceptibility	social susceptibility	Tier III	World Bank	UNEP, UNECE, ADB	Tier II	Reviewed at Dec. 2018 WebEx meeting (classified as Tier II)
	9.1.2 Passenger and freight volumes, by mode of transport	9.1.2 Passenger and freight volumes, by mode of transport	social susceptibility	social susceptibility	Tier I	ICAO, ITF-OECD	UPU, UNEP, UNECE	Tier I
9.2 Promote inclusive and sustainable industrialization and, by 2030, significantly raise industry’s share of employment and gross domestic product, in line with national circumstances, and double its share in least developed countries	9.2.1 Manufacturing value added as a proportion of GDP and per capita	9.2.1 Manufacturing value added as a proportion of GDP and per capita	social susceptibility	social susceptibility	Tier I	UNIDO	World Bank	Tier I
	9.2.2 Manufacturing employment as a proportion of total employment				Tier I	UNIDO		Tier I
9.3 Increase the access of small-scale industrial and other enterprises, in particular in developing countries, to financial services, including affordable credit, and their integration into value chains and markets	9.3.1 Proportion of small-scale industries in total industry value added				Tier III	UNIDO	UNCDF	Tier II	Reviewed at 6th IAEG-SDG meeting (classified as Tier II) Fast Track; Reviewed at 5th IAEG-SDG meeting: Request additional work on the definition of small-scale industries (classified as Tier III)
	9.3.2 Proportion of small-scale industries with a loan or line of credit				Tier III	UNIDO, World Bank	UNCDF	Tier I	Data availability reviewed in Oct. 2019 (classified as Tier I) Reviewed at 6th IAEG-SDG meeting (classified as Tier II) Fast Track; Reviewed at 5th IAEG-SDG meeting: Request additional work on the definition of small-scale industries (classified as Tier III)
9.4 By 2030, upgrade infrastructure and retrofit industries to make them sustainable, with increased resource-use efficiency and greater adoption of clean and environmentally sound technologies and industrial processes, with all countries taking action in accordance with their respective capabilities	9.4.1 CO2 emission per unit of value added				Tier I	UNIDO, IEA	UNEP	Tier I
9.5 Enhance scientific research, upgrade the technological capabilities of industrial sectors in all countries, in particular developing countries, including, by 2030, encouraging innovation and substantially increasing the number of research and development workers per 1 million people and public and private research and development spending	9.5.1 Research and development expenditure as a proportion of GDP	9.5.1 Research and development expenditure as a proportion of GDP	adaptation capacities		Tier I	UNESCO-UIS		Tier I
	9.5.2 Researchers (in full-time equivalent) per million inhabitants	9.5.2 Researchers (in full-time equivalent) per million inhabitants	adaptation capacities		Tier I	UNESCO-UIS		Tier I
9.a Facilitate sustainable and resilient infrastructure development in developing countries through enhanced financial, technological and technical support to African countries, least developed countries, landlocked developing countries and small island developing States	9.a.1 Total official international support (official development assistance plus other official flows) to infrastructure	9.a.1 Total official international support (official development assistance plus other official flows) to infrastructure	adaptation capacities		Tier I	OECD		Tier I
9.b Support domestic technology development, research and innovation in developing countries, including by ensuring a conducive policy environment for, inter alia, industrial diversification and value addition to commodities	9.b.1 Proportion of medium and high-tech industry value added in total value added	9.b.1 Proportion of medium and high-tech industry value added in total value added	adaptation capacities		Tier II	UNIDO	OECD	Tier I	Data availability reviewed in Nov. 2017 (classified as Tier I)
9.c Significantly increase access to information and communications technology and strive to provide universal and affordable access to the Internet in least developed countries by 2020	9.c.1 Proportion of population covered by a mobile network, by technology	9.c.1 Proportion of population covered by a mobile network, by technology	adaptation		Tier I	ITU		Tier I
Goal 10. Reduce inequality within and among countries
10.1 By 2030, progressively achieve and sustain income growth of the bottom 40 per cent of the population at a rate higher than the national average	10.1.1 Growth rates of household expenditure or income per capita among the bottom 40 per cent of the population and the total population	10.1.1 Growth rates of household expenditure or income per capita among the bottom 40 per cent of the population and the total population	social susceptibility		Tier I	World Bank		Tier II	Data availability reviewed in Nov. 2017 (classified as Tier II)
10.2 By 2030, empower and promote the social, economic and political inclusion of all, irrespective of age, sex, disability, race, ethnicity, origin, religion or economic or other status	10.2.1 Proportion of people living below 50 per cent of median income, by sex, age and persons with disabilities	10.2.1 Proportion of people living below 50 per cent of median income, by sex, age and persons with disabilities	social susceptibility		Tier III	World Bank		Tier II	Reviewed at 8th IAEG-SDG meeting (classified as Tier II)
10.3 Ensure equal opportunity and reduce inequalities of outcome, including by eliminating discriminatory laws, policies and practices and promoting appropriate legislation, policies and action in this regard	10.3.1 Proportion of population reporting having personally felt discriminated against or harassed in the previous 12 months on the basis of a ground of discrimination prohibited under international human rights law	10.3.1 Proportion of population reporting having personally felt discriminated against or harassed in the previous 12 months on the basis of a ground of discrimination prohibited under international human rights law	social susceptibility		Tier III	OHCHR		Tier II	Reviewed at 9th IAEG-SDG meeting (classified as Tier II) 10.3.1/16.b.1 are repeats
10.4 Adopt policies, especially fiscal, wage and social protection policies, and progressively achieve greater equality	10.4.1 Labour share of GDP, comprising wages and social protection transfers	10.4.1 Labour share of GDP, comprising wages and social protection transfers	social susceptibility		Tier I	ILO	IMF	Tier II	Data availability reviewed in Nov. 2017 (classified as Tier II)
10.5 Improve the regulation and monitoring of global financial markets and institutions and strengthen the implementation of such regulations	10.5.1 Financial Soundness Indicators				Tier III	IMF		Tier I	Data availability reviewed in Dec. 2018 (classified as Tier I) Fast Track; Reviewed at 8th IAEG-SDG meeting (classified as Tier II) Fast Track; Reviewed at 5th IAEG-SDG meeting: Request additional work on aggregation method at regional and global levels (classified as Tier III)
10.6 Ensure enhanced representation and voice for developing countries in decision-making in global international economic and financial institutions in order to deliver more effective, credible, accountable and legitimate institutions	10.6.1 Proportion of members and voting rights of developing countries in international organizations				Tier I	DESA/FFDO		Tier I	10.6.1/16.8.1 are repeats
10.7 Facilitate orderly, safe, regular and responsible migration and mobility of people, including through the implementation of planned and well-managed migration policies	10.7.1 Recruitment cost borne by employee as a proportion of monthly income earned in country of destination				Tier III	ILO, World Bank		Tier II	UNSC 50 Refinement; Reviewed at 8th IAEG-SDG meeting (classified as Tier II)
	10.7.2 Number of countries with migration policies that facilitate orderly, safe, regular and responsible migration and mobility of people				Tier III	DESA Population Division, IOM	World Bank, Global Migration Group, UNHCR, UNODC, OECD	Tier II	UNSC 50 Refinement; Reviewed at 8th IAEG-SDG meeting (classified as Tier II)
10.a Implement the principle of special and differential treatment for developing countries, in particular least developed countries, in accordance with World Trade Organization agreements	10.a.1 Proportion of tariff lines applied to imports from least developed countries and developing countries with zero-tariff				Tier I	ITC, UNCTAD, WTO		Tier I
10.b Encourage official development assistance and financial flows, including foreign direct investment, to States where the need is greatest, in particular least developed countries, African countries, small island developing States and landlocked developing countries, in accordance with their national plans and programmes	10.b.1 Total resource flows for development, by recipient and donor countries and type of flow (e.g. official development assistance, foreign direct investment and other flows)				Tier I/II	OECD		Tier I (ODA)/Tier II (FDI)
10.c By 2030, reduce to less than 3 per cent the transaction costs of migrant remittances and eliminate remittance corridors with costs higher than 5 per cent	10.c.1 Remittance costs as a proportion of the amount remitted					World Bank		Tier I	Data availability reviewed in Oct. 2019 (classified as Tier I) Reviewed at 6th IAEG-SDG meeting (classified as Tier II)
Goal 11. Make cities and human settlements inclusive, safe, resilient and sustainable
11.1 By 2030, ensure access for all to adequate, safe and affordable housing and basic services and upgrade slums	11.1.1 Proportion of urban population living in slums, informal settlements or inadequate housing	11.1.1 Proportion of urban population living in slums, informal settlements or inadequate housing	social susceptibility	social susceptibility	Tier I	UN-Habitat	UNEP	Tier I
11.2 By 2030, provide access to safe, affordable, accessible and sustainable transport systems for all, improving road safety, notably by expanding public transport, with special attention to the needs of those in vulnerable situations, women, children, persons with disabilities and older persons	11.2.1 Proportion of population that has convenient access to public transport, by sex, age and persons with disabilities	11.2.1 Proportion of population that has convenient access to public transport, by sex, age and persons with disabilities	social susceptibility	social susceptibility	Tier II	UN-Habitat	UNEP, UNECE	Tier II
11.3 By 2030, enhance inclusive and sustainable urbanization and capacity for participatory, integrated and sustainable human settlement planning and management in all countries	11.3.1 Ratio of land consumption rate to population growth rate	11.3.1 Ratio of land consumption rate to population growth rate	social susceptibility	social susceptibility	Tier II	UN-Habitat	UNEP	Tier II
	11.3.2 Proportion of cities with a direct participation structure of civil society in urban planning and management that operate regularly and democratically	11.3.2 Proportion of cities with a direct participation structure of civil society in urban planning and management that operate regularly and democratically	social susceptibility	adaptation capacities	Tier III	UN-Habitat		Tier II	Reviewed at 8th IAEG-SDG meeting (classified as Tier II) Reviewed at Webex meeting in Nov. 2017 following 6th IAEG-SDG meeting: Request additional work on definition of cities and methodology as well as additional pilot studies Fast Track; Reviewed at 5th IAEG-SDG meeting: Request finalized metadata and results of pilot studies (classified as Tier III)
11.4 Strengthen efforts to protect and safeguard the world’s cultural and natural heritage	11.4.1 Total expenditure (public and private) per capita spent on the preservation, protection and conservation of all cultural and natural heritage, by type of heritage (cultural, natural, mixed and World Heritage Centre designation), level of government (national, regional and local/municipal), type of expenditure (operating expenditure/investment) and type of private funding (donations in kind…	11.4.1 Total expenditure (public and private) per capita spent on the preservation, protection and conservation of all cultural and natural heritage, by type of heritage (cultural, natural, mixed and World Heritage Centre designation), level of government (national, regional and local/municipal), type of expenditure (operating expenditure/investment) and type of private funding (donations in kind…	adaptation capacities	adaptation capacities	Tier III	UNESCO-UIS	IUCN	Tier II	Reviewed at Nov./Dec. 2019 WebEx meeting (classified as Tier II)	*
11.5 By 2030, significantly reduce the number of deaths and the number of people affected and substantially decrease the direct economic losses relative to global gross domestic product caused by disasters, including water-related disasters, with a focus on protecting the poor and people in vulnerable situations	11.5.1 Number of deaths, missing persons and directly affected persons attributed to disasters per 100,000 population	11.5.1 Number of deaths, missing persons and directly affected persons attributed to disasters per 100,000 population	social susceptibility	social susceptibility	Tier II	UNDRR	UN-Habitat, UNEP	Tier II	Sendai modification; Reviewed at 5th IAEG-SDG meeting (classified as Tier II) 1.5.1/11.5.1/13.1.1 are repeats
	11.5.2 Direct economic loss in relation to global GDP, damage to critical infrastructure and number of disruptions to basic services, attributed to disasters		social susceptibility	social susceptibility	Tier II	UNDRR	UNEP	Tier II	Data availability reviewed in Nov. 2018 (classified as Tier II) Data availability reviewed in Nov. 2017 (classified as Tier I) Sendai modification; Reviewed at 5th IAEG-SDG meeting (classified as Tier II)
11.6 By 2030, reduce the adverse per capita environmental impact of cities, including by paying special attention to air quality and municipal and other waste management	11.6.1 Proportion of urban solid waste regularly collected and with adequate final discharge out of total urban solid waste generated, by cities		ecological susceptibility	ecological susceptibility	Tier II	UN-Habitat, UNSD	UNEP	Tier II
	11.6.2 Annual mean levels of fine particulate matter (e.g. PM2.5 and PM10) in cities (population weighted)		ecological susceptibility	ecological susceptibility	Tier I	WHO	UN-Habitat, UNEP, OECD	Tier I
11.7 By 2030, provide universal access to safe, inclusive and accessible, green and public spaces, in particular for women and children, older persons and persons with disabilities	11.7.1 Average share of the built-up area of cities that is open space for public use for all, by sex, age and persons with disabilities				Tier II	UN-Habitat		Tier II	Reviewed at 8th IAEG-SDG meeting (classified as Tier II) Reviewed at Webex meeting in Nov. 2017 following 6th IAEG-SDG meeting: Request additional work on definition of cities and methodology as well as additional pilot studies Fast Track; Reviewed at 5th IAEG-SDG meeting: Request finalised methodology development and results of pilot studies IAEG-SDG 3rd meeting: There is no established methodol…
	11.7.2 Proportion of persons victim of physical or sexual harassment, by sex, age, disability status and place of occurrence, in the previous 12 months				Tier III	UNODC	UN Women, UN-Habitat	Tier II	Reviewed at 10th IAEG-SDG meeting (classified as Tier II)
11.a Support positive economic, social and environmental links between urban, peri-urban and rural areas by strengthening national and regional development planning	11.a.1 Proportion of population living in cities that implement urban and regional development plans integrating population projections and resource needs, by size of city				Tier III	UN-Habitat	UNFPA	Tier III	Reviewed at Webex meeting in Nov. 2017 following 6th IAEG-SDG meeting: Request additional work on definition of cities and methodology as well as additional pilot studies
11.b By 2020, substantially increase the number of cities and human settlements adopting and implementing integrated policies and plans towards inclusion, resource efficiency, mitigation and adaptation to climate change, resilience to disasters, and develop and implement, in line with the Sendai Framework for Disaster Risk Reduction 2015-2030, holistic disaster risk management at all levels	11.b.1 Number of countries that adopt and implement national disaster risk reduction strategies in line with the Sendai Framework for Disaster Risk Reduction 2015–2030	11.b.1 Number of countries that adopt and implement national disaster risk reduction strategies in line with the Sendai Framework for Disaster Risk Reduction 2015–2030	11.b.1 Number of countries that adopt and implement national disaster risk reduction strategies in line with the Sendai Framework for Disaster Risk Reduction 2015–2030		Tier III	UNDRR	UN-Habitat, UNEP	Tier II	Data availability reviewed in Oct. 2019 (classified as Tier II) Data availability reviewed in Nov. 2017 (classified as Tier I) Sendai modification; Reviewed at 5th IAEG-SDG meeting (classified as Tier II) 1.5.3/11.b.1/13.1.2 are repeats
	11.b.2 Proportion of local governments that adopt and implement local disaster risk reduction strategies in line with national disaster risk reduction strategies				Tier II	UNDRR	UNEP, UN-Habitat	Tier II	Reviewed at 6th IAEG-SDG meeting (classified as Tier II) Sendai modification; Reviewed at 5th IAEG-SDG meeting (classified as Tier III) 1.5.4/11.b.2/13.1.3 are repeats
11.c Support least developed countries, including through financial and technical assistance, in building sustainable and resilient buildings utilizing local materials	11.c.1 Proportion of financial support to the least developed countries that is allocated to the construction and retrofitting of sustainable, resilient and resource-efficient buildings utilizing local materials				Tier III	UN-Habitat		Tier III
Goal 12. Ensure sustainable consumption and production patterns
12.1 Implement the 10-Year Framework of Programmes on Sustainable Consumption and Production Patterns, all countries taking action, with developed countries taking the lead, taking into account the development and capabilities of developing countries	12.1.1 Number of countries with sustainable consumption and production (SCP) national action plans or SCP mainstreamed as a priority or a target into national policies					UNEP		Tier II	Reviewed at 6th IAEG-SDG meeting (classified as Tier II)
12.2 By 2030, achieve the sustainable management and efficient use of natural resources	12.2.1 Material footprint, material footprint per capita, and material footprint per GDP				Tier II	UNEP	OECD	Tier II	Reviewed at 9th IAEG-SDG meeting. Agreed methodology only at global level. Not for country level monitoring (classified as Tier II) Reviewed at Jan. 2019 WebEx meeting: request UNEP to do additional methodological work and await approval as international standard before indicator reclassified. (classified as Tier III) IAEG-SDG 3rd meeting: There is no established methodology for the indicator (cl…
	12.2.2 Domestic material consumption, domestic material consumption per capita, and domestic material consumption per GDP				Tier II	UNEP	OECD	Tier I	Data availability reviewed in Nov. 2017 (classified as Tier I) 8.4.2/12.2.2 are repeats
12.3 By 2030, halve per capita global food waste at the retail and consumer levels and reduce food losses along production and supply chains, including post-harvest losses	12.3.1 (a) Food loss index and (b) food waste index				Tier III	FAO, UNEP		Tier II	Part (b) reviewed at Nov./Dec. 2019 WebEx (classified as Tier II) UNSC 50 Refinement; Part (a) reviewed at 8th IAEG-SDG meeting (classified as Tier II) Reviewed at Webex meeting in Nov. 2017 following 6th IAEG-SDG meeting: Request more clarification on methodology and metadata as well as results of pilot studies	*
12.4 By 2020, achieve the environmentally sound management of chemicals and all wastes throughout their life cycle, in accordance with agreed international frameworks, and significantly reduce their release to air, water and soil in order to minimize their adverse impacts on human health and the environment	12.4.1 Number of parties to international multilateral environmental agreements on hazardous waste, and other chemicals that meet their commitments and obligations in transmitting information as required by each relevant agreement				Tier I	UNEP		Tier I
	12.4.2 Hazardous waste generated per capita and proportion of hazardous waste treated, by type of treatment				Tier II	UNSD, UNEP	OECD, Eurostat, UNU	Tier II	Reviewed at Nov./Dec. 2019 WebEx meeting (classified as Tier II) IAEG-SDG 3rd meeting: There is no established methodology for the indicator (classified as Tier III)	*
12.5 By 2030, substantially reduce waste generation through prevention, reduction, recycling and reuse	12.5.1 National recycling rate, tons of material recycled				Tier III	UNSD, UNEP	OECD, Eurostat, UNU	Tier III	Reviewed at Nov./Dec. 2019 WebEx meeting: IAEG to review full methodology and provide comments to UNEP (classified as Tier III)
12.6 Encourage companies, especially large and transnational companies, to adopt sustainable practices and to integrate sustainability information into their reporting cycle	12.6.1 Number of companies publishing sustainability reports				Tier III	UNEP, UNCTAD		Tier II	Reviewed at Sep. 2019 WebEx meeting (classified as Tier II)
12.7 Promote public procurement practices that are sustainable, in accordance with national policies and priorities	12.7.1 Number of countries implementing sustainable public procurement policies and action plans				Tier III	UNEP		Tier III	Reviewed at Nov./Dec. 2019 WebEx meeting: IAEG to work with UNEP on suggestions for simplifying methodology (classified as Tier III)
12.8 By 2030, ensure that people everywhere have the relevant information and awareness for sustainable development and lifestyles in harmony with nature	12.8.1 Extent to which (i) global citizenship education and (ii) education for sustainable development (including climate change education) are mainstreamed in (a) national education policies; (b) curricula; (c) teacher education; and (d) student assessment				Tier III	UNESCO-UIS	UNEP	Tier II	Reviewed at Nov./Dec. 2019 WebEx meeting (classified as Tier II) Reviewed at Dec. 2018. WebEx meeting: request additional work on questionnaire methodology (classified as Tier III) Reviewed at 8th IAEG-SDG meeting: request additional work on methodology	*
12.a Support developing countries to strengthen their scientific and technological capacity to move towards more sustainable patterns of consumption and production	12.a.1 Amount of support to developing countries on research and development for sustainable consumption and production and environmentally sound technologies				Tier III	Under discussion among agencies (OECD, UNEP, UNESCO-UIS, World Bank)		Tier III
12.b Develop and implement tools to monitor sustainable development impacts for sustainable tourism that creates jobs and promotes local culture and products	12.b.1 Number of sustainable tourism strategies or policies and implemented action plans with agreed monitoring and evaluation tools				Tier III	UNWTO	UNEP	Tier III
12.c Rationalize inefficient fossil-fuel subsidies that encourage wasteful consumption by removing market distortions, in accordance with national circumstances, including by restructuring taxation and phasing out those harmful subsidies, where they exist, to reflect their environmental impacts, taking fully into account the specific needs and conditions of developing countries and minimizing the…	12.c.1 Amount of fossil-fuel subsidies per unit of GDP (production and consumption) and as a proportion of total national expenditure on fossil fuels				Tier III	UNEP		Tier I	Data availability reviewed in Oct. 2019 (classified as Tier I) Reviewed at Sept 2018 WebEx meeting (classified as Tier II)
Goal 13. Take urgent action to combat climate change and its impacts[a]
13.1 Strengthen resilience and adaptive capacity to climate-related hazards and natural disasters in all countries	13.1.1 Number of deaths, missing persons and directly affected persons attributed to disasters per 100,000 population	13.1.1 Number of deaths, missing persons and directly affected persons attributed to disasters per 100,000 population	social vulnerability		Tier II	UNDRR	WMO, UNFCCC, UNEP	Tier II	Sendai modification; Reviewed at 5th IAEG-SDG meeting (classified as Tier II) 1.5.1/11.5.1/13.1.1 are repeats
	13.1.2 Number of countries that adopt and implement national disaster risk reduction strategies in line with the Sendai Framework for Disaster Risk Reduction 2015–2030	13.1.2 Number of districts that adopt and implement national disaster risk reduction strategies in line with the Sendai Framework for Disaster Risk Reduction 2015–2030	adaptation capacities		Tier II	UNDRR	UN-Habitat, UNEP	Tier II	Data availability reviewed in Oct. 2019 (classified as Tier II) Data availability reviewed in Nov. 2017 (classified as Tier I) Sendai modification; Reviewed at 5th IAEG-SDG meeting (classified as Tier II) 1.5.3/11.b.1/13.1.2 are repeats
	13.1.3 Proportion of local governments that adopt and implement local disaster risk reduction strategies in line with national disaster risk reduction strategies	13.1.3 Proportion of local governments that adopt and implement local disaster risk reduction strategies in line with national disaster risk reduction strategies	adaptation capacities			UNDRR		Tier II	Reviewed at 6th IAEG-SDG meeting (classified as Tier II) Sendai modification; Reviewed at 5th IAEG-SDG meeting (classified as Tier III) 1.5.4/11.b.2/13.1.3 are repeats
13.2 Integrate climate change measures into national policies, strategies and planning	13.2.1 Number of countries that have communicated the establishment or operationalization of an integrated policy/strategy/plan which increases their ability to adapt to the adverse impacts of climate change, and foster climate resilience and low greenhouse gas emissions development in a manner that does not threaten food production (including a national adaptation plan, nationally determined con…	13.2.1 Districts??? that are implementing an integrated policy/strategy/plan which increases their ability to adapt to the adverse impacts of climate change, and foster climate resilience and low greenhouse gas emissions development in a manner that does not threaten food production (including a national adaptation plan, nationally determined contribution, national communication, biennial update …	adaptation capacities	Needs to be reformulated	Tier III	UNFCCC	UNEP, WMO, WHO	Tier III
13.3 Improve education, awareness-raising and human and institutional capacity on climate change mitigation, adaptation, impact reduction and early warning	13.3.1 Number of countries that have integrated mitigation, adaptation, impact reduction and early warning into primary, secondary and tertiary curricula	13.3.1 District that have integrated mitigation, adaptation, impact reduction and early warning into primary, secondary and tertiary curricula	adaptation capacities		Tier III	UNFCCC, UNESCO-UIS	UNEP, WHO, WMO, FAO	Tier III
	13.3.2 Number of countries that have communicated the strengthening of institutional, systemic and individual capacity-building to implement adaptation, mitigation and technology transfer, and development actions	13.3.2 Districts that have communicated the strengthening of institutional, systemic and individual capacity-building to implement adaptation, mitigation and technology transfer, and development actions	adaptation capacities	Not clear if applicable at local scale	Tier III	UNFCCC, UNESCO-UIS	UNEP, WHO, WMO, FAO	Tier III
13.a Implement the commitment undertaken by developed-country parties to the United Nations Framework Convention on Climate Change to a goal of mobilizing jointly $100 billion annually by 2020 from all sources to address the needs of developing countries in the context of meaningful mitigation actions and transparency on implementation and fully operationalize the Green Climate Fund through its c…	13.a.1 Mobilized amount of United States dollars per year between 2020 and 2025 accountable towards the $100 billion commitment			No green washing needed =)	Tier III	UNFCCC, OECD	UNEP	Tier III
13.b Promote mechanisms for raising capacity for effective climate change-related planning and management in least developed countries and small island developing States, including focusing on women, youth and local and marginalized communities	13.b.1 Number of least developed countries and small island developing States that are receiving specialized support, and amount of support, including finance, technology and capacity-building, for mechanisms for raising capacities for effective climate change-related planning and management, including focusing on women, youth and local and marginalized communities			???		OHRLLS, Regional Commissions, AOSIS, SIDS, Samoa Pathway	UNDRR, UNFCCC, WMO	Tier III
Goal 14. Conserve and sustainably use the oceans, seas and marine resources for sustainable development
14.1 By 2025, prevent and significantly reduce marine pollution of all kinds, in particular from land-based activities, including marine debris and nutrient pollution	14.1.1 Index of coastal eutrophication and floating plastic debris density	14.1.1 Index of coastal eutrophication and floating plastic debris density		local scale	Tier III	UNEP	IOC-UNESCO, IMO, FAO	Tier II	Reviewed at 10th IAEG-SDG meeting (classified as Tier II)
14.2 By 2020, sustainably manage and protect marine and coastal ecosystems to avoid significant adverse impacts, including by strengthening their resilience, and take action for their restoration in order to achieve healthy and productive oceans	14.2.1 Proportion of national exclusive economic zones managed using ecosystem-based approaches	14.2.1 Proportion of national exclusive economic zones managed using ecosystem-based approaches		local scale	Tier III	UNEP	IOC-UNESCO, FAO	Tier II	Reviewed at 10th IAEG-SDG meeting (classified as Tier II)
14.3 Minimize and address the impacts of ocean acidification, including through enhanced scientific cooperation at all levels	14.3.1 Average marine acidity (pH) measured at agreed suite of representative sampling stations	14.3.1 Average marine acidity (pH) measured at agreed suite of representative sampling stations		local scale	Tier III	IOC-UNESCO	UNEP	Tier II	Reviewed at 8th IAEG-SDG meeting (classified as Tier II)
14.4 By 2020, effectively regulate harvesting and end overfishing, illegal, unreported and unregulated fishing and destructive fishing practices and implement science-based management plans, in order to restore fish stocks in the shortest time feasible, at least to levels that can produce maximum sustainable yield as determined by their biological characteristics	14.4.1 Proportion of fish stocks within biologically sustainable levels	14.4.1 Proportion of fish stocks within biologically sustainable levels		local scale	Tier I	FAO		Tier I
14.5 By 2020, conserve at least 10 per cent of coastal and marine areas, consistent with national and international law and based on the best available scientific information	14.5.1 Coverage of protected areas in relation to marine areas	14.5.1 Coverage of protected areas in relation to marine areas			Tier I	UNEP-WCMC, UNEP, IUCN	Ramsar	Tier I
14.6 By 2020, prohibit certain forms of fisheries subsidies which contribute to overcapacity and overfishing, eliminate subsidies that contribute to illegal, unreported and unregulated fishing and refrain from introducing new such subsidies, recognizing that appropriate and effective special and differential treatment for developing and least developed countries should be an integral part of the …	14.6.1 Degree of implementation of international instruments aiming to combat illegal, unreported and unregulated fishing	14.6.1 Degree of implementation of international instruments aiming to combat illegal, unreported and unregulated fishing			Tier III	FAO		Tier I	Data availability reviewed in Oct. 2019 (classified as Tier I) UNSC 50 Refinement Reviewed at 7th IAEG-SDG meeting (classified as Tier II) Reviewed at Webex meeting in Nov. 2017 following 6th IAEG-SDG meeting: Request results of additional pilot studies
14.7 By 2030, increase the economic benefits to small island developing States and least developed countries from the sustainable use of marine resources, including through sustainable management of fisheries, aquaculture and tourism	14.7.1 Sustainable fisheries as a proportion of GDP in small island developing States, least developed countries and all countries	14.7.1 Sustainable fisheries as a proportion of GDP in small island developing States, least developed countries and all countries		apply to local scale	Tier III	FAO, UNEP-WCMC		Tier I	Data availability reviewed in May 2019 (classified as Tier I) Reviewed at 9th IAEG-SDG meeting (classified as Tier II)
14.a Increase scientific knowledge, develop research capacity and transfer marine technology, taking into account the Intergovernmental Oceanographic Commission Criteria and Guidelines on the Transfer of Marine Technology, in order to improve ocean health and to enhance the contribution of marine biodiversity to the development of developing countries, in particular small island developing States…	14.a.1 Proportion of total research budget allocated to research in the field of marine technology	14.a.1 Proportion of total research budget allocated to research in the field of marine technology	adaptation capacities		Tier III	IOC-UNESCO	UNEP	Tier II	Reviewed at 6th IAEG-SDG meeting (classified as Tier II)
14.b Provide access for small-scale artisanal fishers to marine resources and markets	14.b.1 Degree of application of a legal/regulatory/policy/institutional framework which recognizes and protects access rights for small‐scale fisheries	14.b.1 Degree of application of a legal/regulatory/policy/institutional framework which recognizes and protects access rights for small‐scale fisheries		To by applied to local scale	Tier III	FAO		Tier I	Data availability reviewed in Oct. 2019 (classified as Tier I) UNSC 50 Refinement Reviewed at 7th IAEG-SDG meeting (classified as Tier II) Reviewed at Webex meeting in Nov. 2017 following 6th IAEG-SDG meeting: Request results of additional pilot studies
14.c Enhance the conservation and sustainable use of oceans and their resources by implementing international law as reflected in the United Nations Convention on the Law of the Sea, which provides the legal framework for the conservation and sustainable use of oceans and their resources, as recalled in paragraph 158 of “The future we want”	14.c.1 Implementation through legal, policy and institutional frameworks, ocean-related instruments that implement international law, as reflected in the United Nations Convention on the Law of the Sea, for the conservation and sustainable use of the oceans and their resources	14.c.1 Number of countries making progress in ratifying, accepting and implementing through legal, policy and institutional frameworks, ocean-related instruments that implement international law, as reflected in the United Nations Convention on the Law of the Sea, for the conservation and sustainable use of the oceans and their resources		To by applied to local scale	Tier III	UN-DOALOS, FAO, UNEP, ILO, other UN-Oceans agencies		Tier II	Reviewed at Nov./Dec. 2019 WebEx meeting (classified as Tier II) Reviewed at 10th IAEG-SDG meeting: Needs additional work/clarification on how data will be compiled and presented in database (classified as Tier III)	*
Goal 15. Protect, restore and promote sustainable use of terrestrial ecosystems, sustainably manage forests, combat desertification, and halt and reverse land degradation and halt biodiversity loss
15.1 By 2020, ensure the conservation, restoration and sustainable use of terrestrial and inland freshwater ecosystems and their services, in particular forests, wetlands, mountains and drylands, in line with obligations under international agreements	15.1.1 Forest area as a proportion of total land area		15.1.1 Forest area as a proportion of total land area	Local scale	Tier I	FAO	UNEP	Tier I
	15.1.2 Proportion of important sites for terrestrial and freshwater biodiversity that are covered by protected areas, by ecosystem type		15.1.2 Important sites for terrestrial and freshwater biodiversity that are covered by protected areas, by ecosystem type		Tier I	UNEP-WCMC, UNEP, IUCN	Ramsar	Tier I
15.2 By 2020, promote the implementation of sustainable management of all types of forests, halt deforestation, restore degraded forests and substantially increase afforestation and reforestation globally	15.2.1 Progress towards sustainable forest management		15.2.1 Progress towards sustainable forest management		Tier III	FAO	UNEP, UNFCCC	Tier I	Data availability reviewed in Nov. 2017 (classified as Tier I) IAEG-SDG 4th meeting: There is agreement on the components of the indicator, with limited data availability for some components (classified as Tier II)
15.3 By 2030, combat desertification, restore degraded land and soil, including land affected by desertification, drought and floods, and strive to achieve a land degradation-neutral world	15.3.1 Proportion of land that is degraded over total land area		15.3.1 Proportion of land that is degraded over total land area		Tier III	UNCCD	FAO, UNEP	Tier I	Data availability reviewed in Oct. 2019 (classified as Tier I) Reviewed at 6th IAEG-SDG meeting (classified as Tier II) Fast Track; Reviewed at 5th IAEG-SDG meeting: Request finalised methodology development with metadata (classified as Tier III)
15.4 By 2030, ensure the conservation of mountain ecosystems, including their biodiversity, in order to enhance their capacity to provide benefits that are essential for sustainable development	15.4.1 Coverage by protected areas of important sites for mountain biodiversity		15.4.1 Coverage by protected areas of important sites for mountain biodiversity		Tier I	UNEP-WCMC, UNEP, IUCN		Tier I	Data availability reviewed in Nov. 2017 (classified as Tier I) IAEG-SDG 3rd meeting: Lack of sufficient data coverage (classified as Tier II)
	15.4.2 Mountain Green Cover Index		15.4.2 Mountain Green Cover Index		Tier II	FAO	UNEP	Tier I	Data availability reviewed in Nov. 2017 (classified as Tier I)
15.5 Take urgent and significant action to reduce the degradation of natural habitats, halt the loss of biodiversity and, by 2020, protect and prevent the extinction of threatened species	15.5.1 Red List Index		15.5.1 Red List Index		Tier I	IUCN	UNEP, CITES	Tier I	Data availability reviewed in Nov. 2017 (classified as Tier I) IAEG-SDG 3rd meeting: Lack of sufficient data coverage (classified as Tier II)
15.6 Promote fair and equitable sharing of the benefits arising from the utilization of genetic resources and promote appropriate access to such resources, as internationally agreed	15.6.1 Number of countries that have adopted legislative, administrative and policy frameworks to ensure fair and equitable sharing of benefits		15.6.1 Districts that have adopted legislative, administrative and policy frameworks to ensure fair and equitable sharing of benefits	local scale	Tier III	CBD-Secretariat	FAO, UNEP	Tier I	Data availability reviewed in Nov. 2017 (classified as Tier I) IAEG-SDG 4th meeting: There is an agreed methodology, but low data availability (classified as Tier II)
15.7 Take urgent action to end poaching and trafficking of protected species of flora and fauna and address both demand and supply of illegal wildlife products	15.7.1 Proportion of traded wildlife that was poached or illicitly trafficked		15.7.1 Proportion of traded wildlife that was poached or illicitly trafficked		Tier I	UNODC, CITES	UNEP	Tier II	IAEG-SDG 3rd meeting: Lack of sufficient data coverage (classified as Tier II) 15.7.1/15.c.1 are repeats
15.8 By 2020, introduce measures to prevent the introduction and significantly reduce the impact of invasive alien species on land and water ecosystems and control or eradicate the priority species	15.8.1 Proportion of countries adopting relevant national legislation and adequately resourcing the prevention or control of invasive alien species		15.8.1 Districts adopting national legislation and adequately resourcing the prevention or control of invasive alien species		Tier III	IUCN	UNEP	Tier II	Reviewed at 6th IAEG-SDG meeting (classified as Tier II)
15.9 By 2020, integrate ecosystem and biodiversity values into national and local planning, development processes, poverty reduction strategies and accounts	15.9.1 Progress towards national targets established in accordance with Aichi Biodiversity Target 2 of the Strategic Plan for Biodiversity 2011–2020		15.9.1 Progress towards national targets established in accordance with Aichi Biodiversity Target 2 of the Strategic Plan for Biodiversity 2011–2020		Tier III	CBD-Secretariat, UNEP		Tier II	Reviewed at 10th IAEG-SDG meeting (classified as Tier II)
15.a Mobilize and significantly increase financial resources from all sources to conserve and sustainably use biodiversity and ecosystems	15.a.1 Official development assistance and public expenditure on conservation and sustainable use of biodiversity and ecosystems		15.a.1 Official development assistance and public expenditure on conservation and sustainable use of biodiversity and ecosystems		Tier I/III	OECD, UNEP, World Bank		Tier I/III	15.a.1/15.b.1 are repeats
15.b Mobilize significant resources from all sources and at all levels to finance sustainable forest management and provide adequate incentives to developing countries to advance such management, including for conservation and reforestation	15.b.1 Official development assistance and public expenditure on conservation and sustainable use of biodiversity and ecosystems		15.b.1 Official development assistance and public expenditure on conservation and sustainable use of biodiversity and ecosystems		Tier I/III	OECD, UNEP, World Bank		Tier I/III	15.a.1/15.b.1 are repeats
15.c Enhance global support for efforts to combat poaching and trafficking of protected species, including by increasing the capacity of local communities to pursue sustainable livelihood opportunities	15.c.1 Proportion of traded wildlife that was poached or illicitly trafficked		15.c.1 Proportion of traded wildlife that was poached or illicitly trafficked		Tier I	UNODC, CITES	UNEP	Tier II	IAEG-SDG 3rd meeting: Lack of sufficient data coverage (classified as Tier II) 15.7.1/15.c.1 are repeats
Goal 16. Promote peaceful and inclusive societies for sustainable development, provide access to justice for all and build effective, accountable and inclusive institutions at all levels
16.1 Significantly reduce all forms of violence and related death rates everywhere	16.1.1 Number of victims of intentional homicide per 100,000 population, by sex and age				Tier I	UNODC, WHO	DESA Population Division, UNICEF	Tier I
	16.1.2 Conflict-related deaths per 100,000 population, by sex, age and cause				Tier II/III	OHCHR	UNMAS, DESA Population Division	Tier II	Reviewed at 9th IAEG-SDG meeting (classified as Tier II) IAEG-SDG 3rd meeting: There is no established methodology for the indicator (classified as Tier III)
	16.1.3 Proportion of population subjected to (a) physical violence, (b) psychological violence and (c) sexual violence in the previous 12 months				Tier II	UNODC	UN Women, UNFPA, WHO, UNICEF	Tier II
	16.1.4 Proportion of population that feel safe walking alone around the area they live				Tier II	UNODC		Tier II
16.2 End abuse, exploitation, trafficking and all forms of violence against and torture of children	16.2.1 Proportion of children aged 1–17 years who experienced any physical punishment and/or psychological aggression by caregivers in the past month				Tier I	UNICEF		Tier II	IAEG-SDG 4th meeting: There is an agreed methodology, but low data availability (classified as Tier II)
	16.2.2 Number of victims of human trafficking per 100,000 population, by sex, age and form of exploitation				Tier I	UNODC	UNICEF	Tier II	IAEG-SDG 3rd meeting: Lack of sufficient data coverage (classified as Tier II)
	16.2.3 Proportion of young women and men aged 18–29 years who experienced sexual violence by age 18				Tier II	UNICEF	UNSD, UNODC	Tier II
16.3 Promote the rule of law at the national and international levels and ensure equal access to justice for all	16.3.1 Proportion of victims of violence in the previous 12 months who reported their victimization to competent authorities or other officially recognized conflict resolution mechanisms				Tier II	UNODC		Tier II
	16.3.2 Unsentenced detainees as a proportion of overall prison population				Tier I	UNODC		Tier I
16.4 By 2030, significantly reduce illicit financial and arms flows, strengthen the recovery and return of stolen assets and combat all forms of organized crime	16.4.1 Total value of inward and outward illicit financial flows (in current United States dollars)				Tier III	UNODC, UNCTAD		Tier II	Reviewed at 10th IAEG-SDG meeting (classified as Tier II)
	16.4.2 Proportion of seized, found or surrendered arms whose illicit origin or context has been traced or established by a competent authority in line with international instruments				Tier II	UNODC, UNODA		Tier II	Reviewed at 8th IAEG-SDG meeting (classified as Tier II) UNSC 48 Refinement; Reviewed at 5th IAEG-SDG meeting (classified as Tier III)
16.5 Substantially reduce corruption and bribery in all their forms	16.5.1 Proportion of persons who had at least one contact with a public official and who paid a bribe to a public official, or were asked for a bribe by those public officials, during the previous 12 months				Tier II	UNODC		Tier II
	16.5.2 Proportion of businesses that had at least one contact with a public official and that paid a bribe to a public official, or were asked for a bribe by those public officials during the previous 12 months				Tier I	World Bank, UNODC		Tier I	Data availability reviewed in Oct. 2019 (classified as Tier I) IAEG-SDG 3rd meeting: Lack of sufficient data coverage (classified as Tier II)
16.6 Develop effective, accountable and transparent institutions at all levels	16.6.1 Primary government expenditures as a proportion of original approved budget, by sector (or by budget codes or similar)				Tier I	World Bank		Tier II	Data availability reviewed in Oct. 2019 (classified as Tier II)
	16.6.2 Proportion of population satisfied with their last experience of public services				Tier III	UNDP		Tier II	Reviewed at 9th IAEG-SDG meeting (classified as Tier II)
16.7 Ensure responsive, inclusive, participatory and representative decision-making at all levels	16.7.1 Proportions of positions in national and local public institutions, including (a) the legislatures; (b) the public service; and (c) the judiciary, compared to national distributions, by sex, age, persons with disabilities and population groups				Tier III	IPU, UNDP	UN Women, OECD	Tier II	Parts (b) and (c) reviewed at 9th IAEG-SDG meeting (classified as Tier II) UNSC 50 Refinement; Part (a) reviewed at 8th IAEG-SDG meeting (classified as Tier II)
	16.7.2 Proportion of population who believe decision-making is inclusive and responsive, by sex, age, disability and population group				Tier III	UNDP		Tier II	Reviewed at 9th IAEG-SDG meeting (classified as Tier II)
16.8 Broaden and strengthen the participation of developing countries in the institutions of global governance	16.8.1 Proportion of members and voting rights of developing countries in international organizations				Tier I	DESA/FFDO		Tier I	10.6.1/16.8.1 are repeats
16.9 By 2030, provide legal identity for all, including birth registration	16.9.1 Proportion of children under 5 years of age whose births have been registered with a civil authority, by age				Tier I	UNSD, UNICEF	UNFPA, DESA Population Division	Tier I
16.10 Ensure public access to information and protect fundamental freedoms, in accordance with national legislation and international agreements	16.10.1 Number of verified cases of killing, kidnapping, enforced disappearance, arbitrary detention and torture of journalists, associated media personnel, trade unionists and human rights advocates in the previous 12 months				Tier III	OHCHR	ILO, UNESCO-UIS	Tier II	Reviewed at 6th IAEG-SDG meeting (classified as Tier II)
	16.10.2 Number of countries that adopt and implement constitutional, statutory and/or policy guarantees for public access to information				Tier II	UNESCO-UIS	World Bank, UNEP	Tier I	Data availability reviewed in Oct. 2019 (classified as Tier I)
16.a Strengthen relevant national institutions, including through international cooperation, for building capacity at all levels, in particular in developing countries, to prevent violence and combat terrorism and crime	16.a.1 Existence of independent national human rights institutions in compliance with the Paris Principles				Tier I	OHCHR		Tier I
16.b Promote and enforce non-discriminatory laws and policies for sustainable development	16.b.1 Proportion of population reporting having personally felt discriminated against or harassed in the previous 12 months on the basis of a ground of discrimination prohibited under international human rights law				Tier III	OHCHR		Tier II	Reviewed at 9th IAEG-SDG meeting (classified as Tier II) 10.3.1/16.b.1 are repeats
Goal 17. Strengthen the means of implementation and revitalize the Global Partnership for Sustainable Development
Finance
17.1 Strengthen domestic resource mobilization, including through international support to developing countries, to improve domestic capacity for tax and other revenue collection	17.1.1 Total government revenue as a proportion of GDP, by source				Tier I	IMF	OECD, World Bank	Tier I
	17.1.2 Proportion of domestic budget funded by domestic taxes				Tier I	IMF		Tier I
17.2 Developed countries to implement fully their official development assistance commitments, including the commitment by many developed countries to achieve the target of 0.7 per cent of gross national income for official development assistance (ODA/GNI) to developing countries and 0.15 to 0.20 per cent of ODA/GNI to least developed countries; ODA providers are encouraged to consider setting a …	17.2.1 Net official development assistance, total and to least developed countries, as a proportion of the Organization for Economic Cooperation and Development (OECD) Development Assistance Committee donors’ gross national income (GNI)				Tier I	OECD		Tier I
17.3 Mobilize additional financial resources for developing countries from multiple sources	17.3.1 Foreign direct investment (FDI), official development assistance and South-South cooperation as a proportion of total domestic budget				Tier I	OECD, UNCTAD		Tier I
	17.3.2 Volume of remittances (in United States dollars) as a proportion of total GDP				Tier I	World Bank		Tier I
17.4 Assist developing countries in attaining long-term debt sustainability through coordinated policies aimed at fostering debt financing, debt relief and debt restructuring, as appropriate, and address the external debt of highly indebted poor countries to reduce debt distress	17.4.1 Debt service as a proportion of exports of goods and services				Tier I	World Bank	UNCTAD	Tier I
17.5 Adopt and implement investment promotion regimes for least developed countries	17.5.1 Number of countries that adopt and implement investment promotion regimes for least developed countries					UNCTAD		Tier II	Reviewed at Nov./Dec. 2019 WebEx meeting (classified as Tier II)	*
Technology
17.6 Enhance North-South, South-South and triangular regional and international cooperation on and access to science, technology and innovation and enhance knowledge-sharing on mutually agreed terms, including through improved coordination among existing mechanisms, in particular at the United Nations level, and through a global technology facilitation mechanism	17.6.1 Number of science and/or technology cooperation agreements and programmes between countries, by type of cooperation					UNESCO-UIS		Tier III
	17.6.2 Fixed Internet broadband subscriptions per 100 inhabitants, by speed				Tier I	ITU		Tier I
17.7 Promote the development, transfer, dissemination and diffusion of environmentally sound technologies to developing countries on favourable terms, including on concessional and preferential terms, as mutually agreed	17.7.1 Total amount of approved funding for developing countries to promote the development, transfer, dissemination and diffusion of environmentally sound technologies				Tier III	UNEP-CTCN	OECD	Tier II	Reviewed at Nov./Dec. 2019 WebEx meeting (classified as Tier II)	*
17.8 Fully operationalize the technology bank and science, technology and innovation capacity-building mechanism for least developed countries by 2017 and enhance the use of enabling technology, in particular information and communications technology	17.8.1 Proportion of individuals using the Internet				Tier I	ITU		Tier I
Capacity-building
17.9 Enhance international support for implementing effective and targeted capacity-building in developing countries to support national plans to implement all the Sustainable Development Goals, including through North-South, South-South and triangular cooperation	17.9.1 Dollar value of financial and technical assistance (including through North-South, South‑South and triangular cooperation) committed to developing countries				Tier I	OECD		Tier I
Trade
17.10 Promote a universal, rules-based, open, non‑discriminatory and equitable multilateral trading system under the World Trade Organization, including through the conclusion of negotiations under its Doha Development Agenda	17.10.1 Worldwide weighted tariff-average				Tier I	WTO, ITC, UNCTAD		Tier I
17.11 Significantly increase the exports of developing countries, in particular with a view to doubling the least developed countries’ share of global exports by 2020	17.11.1 Developing countries’ and least developed countries’ share of global exports				Tier I	WTO, ITC, UNCTAD		Tier I
17.12 Realize timely implementation of duty-free and quota-free market access on a lasting basis for all least developed countries, consistent with World Trade Organization decisions, including by ensuring that preferential rules of origin applicable to imports from least developed countries are transparent and simple, and contribute to facilitating market access	17.12.1 Average tariffs faced by developing countries, least developed countries and small island developing States				Tier I	WTO, ITC, UNCTAD		Tier I
Systemic issues
Policy and institutional coherence
17.13 Enhance global macroeconomic stability, including through policy coordination and policy coherence	17.13.1 Macroeconomic Dashboard					World Bank		Tier II	Reviewed at 8th IAEG-SDG meeting (classified as Tier II)
17.14 Enhance policy coherence for sustainable development	17.14.1 Number of countries with mechanisms in place to enhance policy coherence of sustainable development				Tier III	UNEP		Tier III	Reviewed at Nov./Dec. 2019 WebEx meeting: IAEG awaiting results of pilots to make determination on tier classification (classified as Tier III)
17.15 Respect each country’s policy space and leadership to establish and implement policies for poverty eradication and sustainable development	17.15.1 Extent of use of country-owned results frameworks and planning tools by providers of development cooperation				Tier II	OECD, UNDP		Tier II
Multi-stakeholder partnerships
17.16 Enhance the Global Partnership for Sustainable Development, complemented by multi-stakeholder partnerships that mobilize and share knowledge, expertise, technology and financial resources, to support the achievement of the Sustainable Development Goals in all countries, in particular developing countries	17.16.1 Number of countries reporting progress in multi-stakeholder development effectiveness monitoring frameworks that support the achievement of the sustainable development goals				Tier II	OECD, UNDP	UNEP	Tier II
17.17 Encourage and promote effective public, public-private and civil society partnerships, building on the experience and resourcing strategies of partnerships	17.17.1 Amount of United States dollars committed to (a) public-private partnerships and (b) civil society partnerships				Tier III	World Bank		Tier III	Part (a) reviewed at Dec. 2018 WebEx meeting: remain as Tier III until all components of part (a) can be included (i.e. infrastructure, education and health) (classified as Tier III) IAEG-SDG 6th meeting: need to develop methodology to measure amount of dollars committed to civil society partnerships
Data, monitoring and accountability
17.18 By 2020, enhance capacity-building support to developing countries, including for least developed countries and small island developing States, to increase significantly the availability of high-quality, timely and reliable data disaggregated by income, gender, age, race, ethnicity, migratory status, disability, geographic location and other characteristics relevant in national contexts	17.18.1 Proportion of sustainable development indicators produced at the national level with full disaggregation when relevant to the target, in accordance with the Fundamental Principles of Official Statistics				Tier III	UNSD	UNEP, UNFPA	Tier III
	17.18.2 Number of countries that have national statistical legislation that complies with the Fundamental Principles of Official Statistics				Tier III	PARIS21		Tier I	Data availability reviewed in Oct. 2019 (classified as Tier I) Reviewed at 6th IAEG-SDG meeting (classified as Tier II)
	17.18.3 Number of countries with a national statistical plan that is fully funded and under implementation, by source of funding				Tier I	PARIS21	UNSD, Regional Commissions, World Bank	Tier I
17.19 By 2030, build on existing initiatives to develop measurements of progress on sustainable development that complement gross domestic product, and support statistical capacity-building in developing countries	17.19.1 Dollar value of all resources made available to strengthen statistical capacity in developing countries				Tier I	PARIS21	UNSD, Regional Commissions, World Bank	Tier I
	17.19.2 Proportion of countries that (a) have conducted at least one population and housing census in the last 10 years; and (b) have achieved 100 per cent birth registration and 80 per cent death registration				Tier I	UNSD	UNFPA, DESA Population Division, other involved agencies in the inter-agency group on CRVS	Tier I
* Indicator codes were developed by UNSD for data transfer, tracking and other statistical purposes.
[a] Acknowledging that the United Nations Framework Convention on Climate Change is the primary international, intergovernmental forum for negotiating the global response to climate change.
[b] Taking into account ongoing World Trade Organization negotiations, the Doha Development Agenda and the Hong Kong ministerial mandate.

## Sheet: SendaiFrameworkIndicators
Sendai Framework Indicators
Global target A	Substantially reduce global disaster mortality by 2030, aiming to lower average per 100,000 global mortality between 2020-2030 compared with 2005-2015.	The scope of disaster in this and subsequent targets is defined in paragraph 15 of the Sendai Framework for Disaster Risk Reduction 2015-2030 and applies to small-scale and large-scale, frequent and infrequent, sudden and slow-onset disasters caused by natural or man-made hazards, as well as related environmental, technological and biological hazards and risk.
Global target A	A-1 (compound)	Number of deaths and missing persons attributed to disasters, per 100,000 population.
Global target A	A-2	Number of deaths attributed to disasters, per 100,000 population.
Global target A	A-3	Number of missing persons attributed to disasters, per 100,000 population.
Global target B	Substantially reduce the number of affected people globally by 2030, aiming to lower the average global figure per 100,000 between 2020-2030 compared with 2005-2015.
Global target B	B-1 (compound)	Number of directly affected people attributed to disasters, per 100,000 population.
Global target B	B-2	Number of injured or ill people attributed to disasters, per 100,000 population.
Global target B	B-3	Number of people whose damaged dwellings were attributed to disasters.
Global target B	B-4	Number of people whose destroyed dwellings were attributed to disasters.
Global target B	B-5	Number of people whose livelihoods were disrupted or destroyed, attributed to disasters.
Global target C	Reduce direct disaster economic loss in relation to global gross domestic product (GDP) by 2030.
Global target C	C-1 (compound)	Direct economic loss attributed to disasters in relation to global gross domestic product.
Global target C	C-2	Direct agricultural loss attributed to disasters.					Agriculture is understood to include the crops, livestock, fisheries, apiculture, aquaculture and forest sectors as well as associated facilities and infrastructure.
Global target C	C-3	Direct economic loss to all other damaged or destroyed productive assets attributed to disasters.					Productive assets would be disaggregated by economic sector, including services, according to standard international classifications. Countries would report against those economic sectors relevant to their economies. This would be described in the associated metadata.
Global target C	C-4	Direct economic loss in the housing sector attributed to disasters.					Data would be disaggregated according to damaged and destroyed dwellings.
Global target C	C-5	Direct economic loss resulting from damaged or destroyed critical infrastructure attributed to disasters.					The decision regarding those elements of critical infrastructure to be included in the calculation will be left to the Member States and described in the accompanying metadata. Protective infrastructure and green infrastructure should be included where relevant.
Global target C	C-6	Direct economic loss to cultural heritage damaged or destroyed attributed to disasters.
Global target D:	Substantially reduce disaster damage to critical infrastructure and disruption of basic services, among them health and educational facilities, including through developing their resilience by 2030
Global target D:	D-1 (compound)	Damage to critical infrastructure attributed to disasters.
Global target D:	D-2	Number of destroyed or damaged health facilities attributed to disasters.
Global target D:	D-3	Number of destroyed or damaged educational facilities attributed to disasters.
Global target D:	D-4	Number of other destroyed or damaged critical infrastructure units and facilities attributed to disasters.					The decision regarding those elements of critical infrastructure to be included in the calculation will be left to the Member States and described in the accompanying metadata. Protective infrastructure and green infrastructure should be included where relevant.
Global target D:	D-5 (compound)	Number of disruptions to basic services attributed to disasters.
Global target D:	D-6	Number of disruptions to educational services attributed to disasters.
Global target D:	D-7	Number of disruptions to health services attributed to disasters.
Global target D:	D-8	Number of disruptions to other basic services attributed to disasters.					The decision regarding those elements of basic services to be included in the calculation will be left to the Member States and described in the accompanying metadata.
Global target E:	Substantially increase the number of countries with national and local disaster risk reduction strategies by 2020.
Global target E:	E-1	Number of countries that adopt and implement national disaster risk reduction strategies in line with the Sendai Framework for Disaster Risk Reduction 2015-2030.
Global target E:	E-2	Percentage of local governments that adopt and implement local disaster risk reduction strategies in line with national strategies.					Information should be provided on the appropriate levels of government below the national level with responsibility for disaster risk reduction.
Global target F:	Substantially enhance international cooperation to developing countries through adequate and sustainable support to complement their national actions for implementation of this framework by 2030.
Global target F:	F-1	Total official international support, (official development assistance (ODA) plus other official flows), for national disaster risk reduction actions.					Reporting of the provision or receipt of international cooperation for disaster risk reduction shall be done in accordance with the modalities applied in respective countries. Recipient countries are encouraged to provide information on the estimated amount of national disaster risk reduction expenditure.
Global target F:	F-2	Total official international support (ODA plus other official flows) for national disaster risk reduction actions provided by multilateral agencies.
Global target F:	F-3	Total official international support (ODA plus other official flows) for national disaster risk reduction actions provided bilaterally.
Global target F:	F-4	Total official international support (ODA plus other official flows) for the transfer and exchange of disaster risk reduction-related technology.
Global target F:	F-5	Number of international, regional and bilateral programmes and initiatives for the transfer and exchange of science, technology and innovation in disaster risk reduction for developing countries.
Global target F:	F-6	Total official international support (ODA plus other official flows) for disaster risk reduction capacity-building.
Global target F:	F-7	Number of international, regional and bilateral programmes and initiatives for disaster risk reduction-related capacity-building in developing countries.
Global target F:	F-8	Number of developing countries supported by international, regional and bilateral initiatives to strengthen their disaster risk reduction-related statistical capacity.
Global target G:	Substantially increase the availability of and access to multi‑hazard early warning systems and disaster risk information and assessments to the people by 2030.
Global target G:	G-1	Number of countries that have multi-hazard early warning systems. (compound G2-G5)
Global target G:	G-2	Number of countries that have multi-hazard monitoring and forecasting systems.
Global target G:	G-3	Number of people per 100,000 that are covered by early warning information through local governments or through national dissemination mechanisms.
Global target G:	G-4	Percentage of local governments having a plan to act on early warnings.
Global target G:	G-5	Number of countries that have accessible, understandable, usable and relevant disaster risk information and assessment available to the people at the national and local levels.
Global target G:	G-6	Percentage of population exposed to or at risk from disasters protected through pre-emptive evacuation following early warning.					Member States in a position to do so are encouraged to provide information on the number of evacuated people.
